# Supplementary material for: A survey of transcriptome complexity using PacBio single-molecule real-time analysis combined with Illumina RNA sequencing for a better understanding of ricinoleic acid biosynthesis in Ricinus communis
Source: BMC Genomics. 2019 Jun 6;20:456. doi: 10.1186/s12864-019-5832-9 (PMC6555039; doi:10.1186/s12864-019-5832-9)
Supplement: Supplementary file 1 — Table S1. Statistics of sequencing data for three SMRT cells (1–2 k, 2-3 k and 3-6 k) by PacBio SMRT sequencing. Table S2. Statistics of reads of insert (ROI) for three SMRT cells (1–2 k, 2-3 k and 3-6 k) by PacBio SMRT sequencing. Table S3. Statistics of full-length reads for three SMRT cells (1–2 k, 2-3 k and 3-6 k) by PacBio SMRT sequencing. Table S4. Statistics of iterative clustering for error correction (ICE) for all isoforms by PacBio SMRT analysis. Table S5. The gene structure optimization information by PacBio SMRT sequencing. Table S6. The annotated information of 21,122 novel genes. Table S7. Detailed information on 250 fusion genes. Table S8. The list of 1356 TF genes. Table S9. Statistics of sequencing data for strains 349 and 1115 at three time points (7 DAF, 14 DAF and 21 DAF) by Illumina RNA sequencing. Table S10. Comparison of transcriptome sequencing reads with genome references by Illumina RNA sequencing. Table S11. The primers for quantitative real-time PCR in this study. (ZIP 1535 kb) [file 12864_2019_5832_MOESM1_ESM.zip › Supplemental Table 10.xls]

## Sheet: Supplemental Table 2
Table S10 Comparison of transcriptome sequencing reads with genome references by Illumina RNA sequencing.
Sample	Total Reads	Uniquely mapped reads %	% of reads mapped to multiple loci	% of reads mapped to too many loci	Total mapped reads (%)
T01	20217914	0.8469	0.0209	0	0.8678
T02	21082762	0.8753	0.0103	0	0.8856
T03	24952431	0.8702	0.0105	0	0.8807
T04	23349219	0.8562	0.0122	0	0.8684
T05	25302539	0.863	0.015	0	0.878
T06	23995946	0.8717	0.0118	0	0.8835
T07	22951115	0.8443	0.0384	0.0003	0.883
T08	20165714	0.8357	0.0374	0.0004	0.8735
T09	20263523	0.839	0.0371	0.0003	0.8764
T10	23185335	0.8066	0.0615	0.0003	0.8684
T11	23442721	0.8067	0.0627	0.0004	0.8698
T12	20752601	0.8099	0.0604	0.0002	0.8705
T13	23879933	0.7031	0.1132	0.0009	0.8172
T14	24088087	0.7285	0.114	0.0009	0.8434
T15	22211795	0.7162	0.1166	0.0008	0.8336
T16	22376402	0.7574	0.0601	0.0002	0.8177
T17	20411556	0.7674	0.0609	0.0003	0.8286
T18	23419944	0.7619	0.0603	0.0002	0.8224
