# Supplementary material for: A survey of transcriptome complexity using PacBio single-molecule real-time analysis combined with Illumina RNA sequencing for a better understanding of ricinoleic acid biosynthesis in Ricinus communis
Source: BMC Genomics. 2019 Jun 6;20:456. doi: 10.1186/s12864-019-5832-9 (PMC6555039; doi:10.1186/s12864-019-5832-9)
Supplement: Supplementary file 1 — Table S1. Statistics of sequencing data for three SMRT cells (1–2 k, 2-3 k and 3-6 k) by PacBio SMRT sequencing. Table S2. Statistics of reads of insert (ROI) for three SMRT cells (1–2 k, 2-3 k and 3-6 k) by PacBio SMRT sequencing. Table S3. Statistics of full-length reads for three SMRT cells (1–2 k, 2-3 k and 3-6 k) by PacBio SMRT sequencing. Table S4. Statistics of iterative clustering for error correction (ICE) for all isoforms by PacBio SMRT analysis. Table S5. The gene structure optimization information by PacBio SMRT sequencing. Table S6. The annotated information of 21,122 novel genes. Table S7. Detailed information on 250 fusion genes. Table S8. The list of 1356 TF genes. Table S9. Statistics of sequencing data for strains 349 and 1115 at three time points (7 DAF, 14 DAF and 21 DAF) by Illumina RNA sequencing. Table S10. Comparison of transcriptome sequencing reads with genome references by Illumina RNA sequencing. Table S11. The primers for quantitative real-time PCR in this study. (ZIP 1535 kb) [file 12864_2019_5832_MOESM1_ESM.zip › Supplemental Table 2.xlsx]

## Sheet: Sheet1
Table S2 Statistics of reads of insert (ROI) for three SMRT cells (1-2k, 2-3k and 3-6k) by PacBio SMRT sequencing.
cDNA size	Reads of Insert	Read Bases of Insert	Mean Read Length of Insert	Mean Read Quality of Insert
1-2K	94394	197166195	2088	0.94
2-3K	83694	233062963	2784	0.92
3-6K	64854	270049392	4163	0.9
All	242942	700278550	2881	0.92
