# Supplementary material for: A survey of transcriptome complexity using PacBio single-molecule real-time analysis combined with Illumina RNA sequencing for a better understanding of ricinoleic acid biosynthesis in Ricinus communis
Source: BMC Genomics. 2019 Jun 6;20:456. doi: 10.1186/s12864-019-5832-9 (PMC6555039; doi:10.1186/s12864-019-5832-9)
Supplement: Supplementary file 1 — Table S1. Statistics of sequencing data for three SMRT cells (1–2 k, 2-3 k and 3-6 k) by PacBio SMRT sequencing. Table S2. Statistics of reads of insert (ROI) for three SMRT cells (1–2 k, 2-3 k and 3-6 k) by PacBio SMRT sequencing. Table S3. Statistics of full-length reads for three SMRT cells (1–2 k, 2-3 k and 3-6 k) by PacBio SMRT sequencing. Table S4. Statistics of iterative clustering for error correction (ICE) for all isoforms by PacBio SMRT analysis. Table S5. The gene structure optimization information by PacBio SMRT sequencing. Table S6. The annotated information of 21,122 novel genes. Table S7. Detailed information on 250 fusion genes. Table S8. The list of 1356 TF genes. Table S9. Statistics of sequencing data for strains 349 and 1115 at three time points (7 DAF, 14 DAF and 21 DAF) by Illumina RNA sequencing. Table S10. Comparison of transcriptome sequencing reads with genome references by Illumina RNA sequencing. Table S11. The primers for quantitative real-time PCR in this study. (ZIP 1535 kb) [file 12864_2019_5832_MOESM1_ESM.zip › supplementary table 7.xlsx]

## Sheet: fusion.group
Table S7 Detailed information on 250 fusion genes.
Gene ID
PBfusion.1	i0HQ_F01|c368/f4p14/955
PBfusion.2	i1HQ_F01|c4528/f1p69/1661
PBfusion.3	i3HQ_F01|c9431/f1p2/3503
PBfusion.4	i3HQ_F01|c10759/f1p2/3138
PBfusion.5	i2HQ_F01|c7996/f1p3/2153,i1HQ_F01|c15400/f3p3/1910,i2HQ_F01|c11104/f1p2/2285,i1HQ_F01|c24364/f2p2/1828,i2HQ_F01|c8277/f1p3/2254,i2HQ_F01|c2717/f2p3/2048,i1HQ_F01|c21772/f1p0/1770
PBfusion.6	i3LQ_F01|c8694/f1p0/3451,i3HQ_F01|c14448/f99p31/3379
PBfusion.7	i1LQ_F01|c28458/f1p1/2141
PBfusion.8	i1LQ_F01|c18606/f1p0/1638
PBfusion.9	i1HQ_F01|c12047/f1p1/1121
PBfusion.10	i0HQ_F01|c3286/f1p3/986,i1HQ_F01|c17462/f2p2/1029
PBfusion.11	i1LQ_F01|c15538/f1p1/1396
PBfusion.12	i1HQ_F01|c25941/f1p2/1962
PBfusion.13	i2HQ_F01|c10843/f1p2/2043,i1HQ_F01|c29206/f1p2/1958,i1HQ_F01|c8481/f6p2/1861
PBfusion.14	i2HQ_F01|c7232/f1p0/2324
PBfusion.15	i1HQ_F01|c21863/f1p0/1009
PBfusion.16	i2HQ_F01|c1699/f2p2/2060,i2LQ_F01|c7976/f1p2/1988
PBfusion.17	i1HQ_F01|c21667/f1p0/1521,i1HQ_F01|c18542/f1p0/1126,i1HQ_F01|c20436/f1p0/1274,i1HQ_F01|c10188/f1p0/1225,i1HQ_F01|c18330/f1p0/1319
PBfusion.18	i1HQ_F01|c12687/f1p1/1364
PBfusion.19	i3HQ_F01|c8777/f1p3/3673
PBfusion.20	i2HQ_F01|c2006/f2p0/2272
PBfusion.21	i3HQ_F01|c15746/f1p4/3699,i3HQ_F01|c18044/f1p3/3347,i3HQ_F01|c13682/f1p4/3772
PBfusion.22	i1HQ_F01|c24297/f2p5/1926,i1HQ_F01|c25962/f1p5/1820,i1HQ_F01|c7542/f1p1/1292,i1HQ_F01|c4186/f1p2/1229,i1LQ_F01|c18057/f1p0/1014,i1HQ_F01|c17898/f1p3/1495,i1HQ_F01|c2744/f6p6/1805
PBfusion.23	i3HQ_F01|c18492/f1p3/3768,i3HQ_F01|c1415/f4p7/3693,i2HQ_F01|c9859/f1p16/2317,i3HQ_F01|c852/f6p10/3800,i3HQ_F01|c8890/f2p8/3900,i3HQ_F01|c6013/f1p6/3951,i3HQ_F01|c327/f19p12/4066,i3HQ_F01|c15166/f1p7/4146,i3HQ_F01|c12174/f1p4/3735
PBfusion.24	i2HQ_F01|c7034/f1p24/2267
PBfusion.25	i2HQ_F01|c13552/f2p1/2777,i2HQ_F01|c1693/f2p6/2637,i3HQ_F01|c6586/f1p4/3236,i2HQ_F01|c5798/f1p6/2708
PBfusion.26	i1HQ_F01|c21373/f1p1/1097
PBfusion.27	i1HQ_F01|c31388/f3p8/1079
PBfusion.28	i1HQ_F01|c15144/f1p0/1616
PBfusion.29	i1HQ_F01|c15330/f2p3/1565
PBfusion.30	i1HQ_F01|c24783/f1p6/1974
PBfusion.31	i1HQ_F01|c19627/f1p1/1755
PBfusion.32	i1HQ_F01|c18422/f1p0/1602
PBfusion.33	i2HQ_F01|c3903/f1p0/2662
PBfusion.34	i1LQ_F01|c28401/f1p2/1891,i1HQ_F01|c30401/f1p5/1989,i1HQ_F01|c30732/f3p4/1988,i1HQ_F01|c31369/f6p4/1961,i1HQ_F01|c12009/f1p4/1741
PBfusion.35	i1HQ_F01|c17473/f1p0/1216
PBfusion.36	i1HQ_F01|c5007/f2p6/1648
PBfusion.37	i2HQ_F01|c8814/f1p5/2078
PBfusion.38	i3LQ_F01|c16331/f1p1/3095
PBfusion.39	i2HQ_F01|c10189/f2p1/2195
PBfusion.40	i3LQ_F01|c14950/f1p1/3584
PBfusion.41	i2HQ_F01|c10739/f1p6/2200
PBfusion.42	i2HQ_F01|c7542/f1p10/2101
PBfusion.43	i1LQ_F01|c15516/f1p0/1332
PBfusion.44	i3LQ_F01|c17651/f1p0/3328
PBfusion.45	i3HQ_F01|c4428/f1p3/4479,i3HQ_F01|c8567/f1p4/3634
PBfusion.46	i3HQ_F01|c17822/f1p2/3171,i1HQ_F01|c8975/f1p1/1235
PBfusion.47	i1HQ_F01|c4834/f1p2/1561
PBfusion.48	i0HQ_F01|c2925/f1p5/973
PBfusion.49	i3LQ_F01|c11450/f1p0/3521
PBfusion.50	i1HQ_F01|c15912/f1p4/1157,i1HQ_F01|c2684/f2p4/1088,i1HQ_F01|c3136/f3p4/1236
PBfusion.51	i3HQ_F01|c5517/f2p12/3570
PBfusion.52	i3LQ_F01|c6416/f1p1/3456,i3LQ_F01|c6376/f1p1/3717
PBfusion.53	i3LQ_F01|c7755/f1p2/3516,i3HQ_F01|c10434/f1p2/3620
PBfusion.54	i3HQ_F01|c6491/f1p7/3359
PBfusion.55	i2HQ_F01|c12360/f1p0/2120
PBfusion.56	i2HQ_F01|c1143/f4p2/2159,i2LQ_F01|c4358/f1p1/2127,i2HQ_F01|c11345/f1p3/2021,i2HQ_F01|c2192/f4p3/2086
PBfusion.57	i3LQ_F01|c11089/f1p0/3183
PBfusion.58	i1HQ_F01|c25386/f1p1/1816
PBfusion.59	i1LQ_F01|c3916/f1p1/1116
PBfusion.60	i3LQ_F01|c7770/f1p1/3739
PBfusion.61	i2HQ_F01|c7731/f1p2/2135
PBfusion.62	i1HQ_F01|c16445/f1p2/1574
PBfusion.63	i2HQ_F01|c6863/f1p2/2295
PBfusion.64	i3LQ_F01|c2941/f1p0/3532
PBfusion.65	i3HQ_F01|c7873/f1p2/3354
PBfusion.66	i1HQ_F01|c4274/f1p0/1401
PBfusion.67	i3HQ_F01|c15086/f1p1/3519,i3HQ_F01|c3654/f1p1/3626
PBfusion.68	i3HQ_F01|c7590/f1p5/3884
PBfusion.69	i3HQ_F01|c3345/f1p1/3331
PBfusion.70	i1HQ_F01|c20843/f1p1/1416
PBfusion.71	i1HQ_F01|c2990/f1p4/1063
PBfusion.72	i2HQ_F01|c12838/f1p2/2300
PBfusion.73	i3HQ_F01|c18788/f3p42/4361
PBfusion.74	i3HQ_F01|c11198/f1p3/4025,i3LQ_F01|c13539/f1p0/3899,i3HQ_F01|c4321/f2p1/4263
PBfusion.75	i0LQ_F01|c3388/f1p5/941
PBfusion.76	i3HQ_F01|c11982/f1p0/3451
PBfusion.77	i2HQ_F01|c12230/f1p3/2043
PBfusion.78	i1HQ_F01|c2335/f5p8/1268,i1HQ_F01|c15666/f1p8/1394,i1LQ_F01|c28745/f1p0/1376,i1HQ_F01|c6405/f4p6/1034,i1HQ_F01|c3648/f2p5/1194,i1HQ_F01|c11787/f7p8/1355
PBfusion.79	i1HQ_F01|c26353/f1p1/1943
PBfusion.80	i1LQ_F01|c7723/f1p0/1551
PBfusion.81	i3LQ_F01|c8499/f1p2/3575
PBfusion.82	i3HQ_F01|c16646/f1p39/3706
PBfusion.83	i3LQ_F01|c17333/f1p0/3817
PBfusion.84	i2HQ_F01|c1408/f3p6/2049,i2HQ_F01|c3350/f2p7/2083,i2HQ_F01|c14384/f1p4/2098,i2HQ_F01|c14789/f1p7/2168,i2HQ_F01|c6488/f1p6/2126,i2HQ_F01|c9832/f1p5/2081
PBfusion.85	i2HQ_F01|c9965/f1p2/2343
PBfusion.86	i1HQ_F01|c25467/f1p2/1962
PBfusion.87	i3LQ_F01|c3478/f1p0/4330
PBfusion.88	i2HQ_F01|c10215/f1p3/2669,i2HQ_F01|c1178/f4p3/2810,i2HQ_F01|c6954/f1p2/2522
PBfusion.89	i1HQ_F01|c3347/f2p1/1139,i1HQ_F01|c11402/f1p1/1221,i1HQ_F01|c21356/f1p0/1197
PBfusion.90	i3HQ_F01|c858/f5p8/3425,i3LQ_F01|c3977/f1p0/4012,i3HQ_F01|c18491/f1p8/3301
PBfusion.91	i0HQ_F01|c3965/f1p103/794
PBfusion.92	i2HQ_F01|c5097/f1p2/2310,i2HQ_F01|c6652/f1p2/2349
PBfusion.93	i1LQ_F01|c21614/f1p1/1589
PBfusion.94	i0HQ_F01|c1933/f1p0/939
PBfusion.95	i3HQ_F01|c13909/f1p2/3994
PBfusion.96	i1HQ_F01|c2814/f1p1/1237
PBfusion.97	i3HQ_F01|c2437/f2p2/3469
PBfusion.98	i1HQ_F01|c6947/f1p1/1023
PBfusion.99	i1HQ_F01|c17978/f1p0/1033
PBfusion.100	i2HQ_F01|c9943/f1p1/2006
PBfusion.101	i2HQ_F01|c12388/f1p0/2289
PBfusion.102	i0HQ_F01|c3027/f1p2/923
PBfusion.103	i0HQ_F01|c3516/f1p0/922
PBfusion.104	i0HQ_F01|c1567/f1p49/991
PBfusion.105	i0HQ_F01|c2168/f1p22/898
PBfusion.106	i1HQ_F01|c2756/f3p2/1177
PBfusion.107	i1HQ_F01|c7727/f1p4/1758
PBfusion.108	i2LQ_F01|c10466/f1p0/2148
PBfusion.109	i2HQ_F01|c9849/f1p0/2028
PBfusion.110	i0HQ_F01|c2262/f1p0/975
PBfusion.111	i3LQ_F01|c13852/f1p0/3733
PBfusion.112	i1HQ_F01|c3537/f1p4/1295
PBfusion.113	i1HQ_F01|c24953/f1p0/1997,i2HQ_F01|c12047/f1p1/2092,i2HQ_F01|c7204/f1p1/2118
PBfusion.114	i3HQ_F01|c9535/f1p3/3551
PBfusion.115	i1HQ_F01|c24062/f2p50/1970
PBfusion.116	i1HQ_F01|c9184/f1p2/1083
PBfusion.117	i2HQ_F01|c8004/f1p0/2091
PBfusion.118	i2LQ_F01|c14386/f1p1/2523
PBfusion.119	i2LQ_F01|c2952/f1p1/2181
PBfusion.120	i3HQ_F01|c15030/f1p1/3698
PBfusion.121	i1HQ_F01|c25489/f1p7/1856
PBfusion.122	i4LQ_F01|c892/f1p1/8135
PBfusion.123	i3HQ_F01|c13587/f1p1/3345
PBfusion.124	i3LQ_F01|c4339/f1p0/3244
PBfusion.125	i3HQ_F01|c18962/f1p32/4443
PBfusion.126	i3HQ_F01|c4579/f1p12/3828
PBfusion.127	i2HQ_F01|c8869/f1p5/2121,i2HQ_F01|c7502/f2p5/2183
PBfusion.128	i0HQ_F01|c2228/f1p7/823
PBfusion.129	i2LQ_F01|c12852/f1p3/2453
PBfusion.130	i1HQ_F01|c28583/f1p1/1943
PBfusion.131	i2LQ_F01|c12459/f1p1/2168
PBfusion.132	i2LQ_F01|c10219/f1p2/2014
PBfusion.133	i1HQ_F01|c5970/f2p0/1721,i1HQ_F01|c14227/f2p0/1302
PBfusion.134	i3LQ_F01|c3850/f1p4/3416
PBfusion.135	i1LQ_F01|c15623/f1p3/1117
PBfusion.136	i1HQ_F01|c7800/f1p0/1175
PBfusion.137	i1HQ_F01|c17311/f3p8/1813
PBfusion.138	i2HQ_F01|c5684/f3p25/2440
PBfusion.139	i3HQ_F01|c2207/f2p2/3931
PBfusion.140	i3LQ_F01|c15667/f1p0/3060
PBfusion.141	i3LQ_F01|c8751/f1p1/3614
PBfusion.142	i2HQ_F01|c2978/f1p2/2048
PBfusion.143	i3HQ_F01|c16287/f1p1/3502
PBfusion.144	i3HQ_F01|c5549/f1p3/3237
PBfusion.145	i3HQ_F01|c11988/f1p0/3633
PBfusion.146	i2HQ_F01|c13927/f1p4/2837,i1HQ_F01|c24392/f2p3/1950
PBfusion.147	i3HQ_F01|c14398/f5p29/3270
PBfusion.148	i3HQ_F01|c2319/f2p0/3302
PBfusion.149	i2HQ_F01|c11803/f1p7/2615
PBfusion.150	i1HQ_F01|c8178/f1p0/1350
PBfusion.151	i2HQ_F01|c10662/f1p0/2457
PBfusion.152	i2HQ_F01|c2434/f2p31/2627
PBfusion.153	i3LQ_F01|c9017/f1p1/4156
PBfusion.154	i3LQ_F01|c6270/f1p2/3276
PBfusion.155	i3LQ_F01|c8841/f1p2/3277
PBfusion.156	i1HQ_F01|c17545/f1p0/1563
PBfusion.157	i2HQ_F01|c9427/f1p12/2107
PBfusion.158	i1HQ_F01|c15193/f1p5/1648
PBfusion.159	i2HQ_F01|c13079/f2p2/2057
PBfusion.160	i2HQ_F01|c13969/f1p2/2920
PBfusion.161	i1HQ_F01|c26625/f1p2/1938,i1HQ_F01|c18633/f1p2/1764
PBfusion.162	i1HQ_F01|c18164/f1p2/1059
PBfusion.163	i0HQ_F01|c3656/f1p1/849
PBfusion.164	i1HQ_F01|c21422/f1p7/1470
PBfusion.165	i0HQ_F01|c1728/f1p45/898
PBfusion.166	i1HQ_F01|c31195/f9p3/1291
PBfusion.167	i2HQ_F01|c5608/f1p1/2492
PBfusion.168	i3LQ_F01|c12490/f1p0/3395
PBfusion.169	i1HQ_F01|c25614/f1p1/1995
PBfusion.170	i0HQ_F01|c3742/f1p1/823
PBfusion.171	i1HQ_F01|c14170/f2p2/1332,i1HQ_F01|c6408/f1p2/1444
PBfusion.172	i3HQ_F01|c16535/f1p5/3418
PBfusion.173	i1HQ_F01|c4268/f1p3/1348
PBfusion.174	i2HQ_F01|c1538/f3p5/2346,i2HQ_F01|c2407/f2p5/2421,i2HQ_F01|c5464/f1p4/2491
PBfusion.175	i2HQ_F01|c13696/f1p138/2145
PBfusion.176	i1HQ_F01|c25322/f1p2/1798
PBfusion.177	i2LQ_F01|c14437/f1p1/2124
PBfusion.178	i3HQ_F01|c16214/f1p3/3928
PBfusion.179	i1HQ_F01|c28862/f1p0/1712
PBfusion.180	i1HQ_F01|c2378/f3p19/1410
PBfusion.181	i1HQ_F01|c15874/f1p0/1392
PBfusion.182	i1HQ_F01|c24954/f1p1/1362
PBfusion.183	i1HQ_F01|c9140/f1p1/1056
PBfusion.184	i1LQ_F01|c25181/f1p6/1839
PBfusion.185	i1HQ_F01|c11030/f1p3/1284,i1HQ_F01|c22430/f2p3/1314,i1HQ_F01|c13482/f4p3/1449
PBfusion.186	i0HQ_F01|c2678/f1p70/942
PBfusion.187	i3HQ_F01|c3569/f1p0/3221
PBfusion.188	i3HQ_F01|c1316/f5p22/4354
PBfusion.189	i1HQ_F01|c8457/f1p0/1123
PBfusion.190	i3HQ_F01|c13436/f1p3/3562
PBfusion.191	i1HQ_F01|c20786/f1p0/1347
PBfusion.192	i0HQ_F01|c3324/f1p36/876
PBfusion.193	i2HQ_F01|c2855/f1p6/2255
PBfusion.194	i2HQ_F01|c2689/f2p0/2223
PBfusion.195	i2HQ_F01|c3438/f1p5/2138
PBfusion.196	i2HQ_F01|c7872/f1p0/2088
PBfusion.197	i2HQ_F01|c4992/f1p1/2504
PBfusion.198	i3HQ_F01|c16879/f1p1/3257
PBfusion.199	i1HQ_F01|c8606/f1p1/1416,i2HQ_F01|c14208/f1p1/2024,i1HQ_F01|c4665/f1p1/1541
PBfusion.200	i2LQ_F01|c8071/f1p1/2102
PBfusion.201	i1HQ_F01|c18237/f1p4/1292
PBfusion.202	i3HQ_F01|c11261/f1p5/3202
PBfusion.203	i2HQ_F01|c12227/f1p7/2118
PBfusion.204	i3HQ_F01|c8469/f1p1/3787
PBfusion.205	i2HQ_F01|c9424/f1p9/2443
PBfusion.206	i3HQ_F01|c14840/f1p4/4249,i3HQ_F01|c9648/f1p4/3427
PBfusion.207	i3LQ_F01|c14949/f1p0/3958,i3HQ_F01|c2317/f2p0/3508,i2HQ_F01|c6368/f1p0/2223
PBfusion.208	i3HQ_F01|c12324/f1p241/3616
PBfusion.209	i3LQ_F01|c12014/f1p0/3984
PBfusion.210	i2HQ_F01|c6250/f1p1/2116
PBfusion.211	i1HQ_F01|c31298/f5p2/1085
PBfusion.212	i1HQ_F01|c26760/f1p10/1751
PBfusion.213	i3LQ_F01|c15938/f1p0/3628
PBfusion.214	i3LQ_F01|c2922/f1p0/3594
PBfusion.215	i2HQ_F01|c15463/f3p35/2464
PBfusion.216	i2HQ_F01|c1253/f3p17/2067
PBfusion.217	i3LQ_F01|c17810/f1p1/3799
PBfusion.218	i3LQ_F01|c3827/f1p0/3809
PBfusion.219	i3LQ_F01|c5986/f1p0/4283
PBfusion.220	i1HQ_F01|c17999/f1p2/1251
PBfusion.221	i1HQ_F01|c14679/f1p1/1158
PBfusion.222	i3HQ_F01|c15833/f1p0/3330
PBfusion.223	i3HQ_F01|c10577/f1p0/3317
PBfusion.224	i3HQ_F01|c1148/f5p15/4196
PBfusion.225	i2HQ_F01|c11199/f1p2/2249
PBfusion.226	i1HQ_F01|c10426/f1p2/1066
PBfusion.227	i0HQ_F01|c1162/f1p14/947
PBfusion.228	i3HQ_F01|c8667/f1p15/3460
PBfusion.229	i3LQ_F01|c3137/f1p1/3884
PBfusion.230	i1HQ_F01|c8370/f1p4/1278
PBfusion.231	i2HQ_F01|c10076/f1p0/2384
PBfusion.232	i1HQ_F01|c21957/f1p18/1447
PBfusion.233	i0HQ_F01|c2430/f1p142/992
PBfusion.234	i2HQ_F01|c12139/f1p10/2431
PBfusion.235	i1HQ_F01|c18171/f1p3/1509
PBfusion.236	i2HQ_F01|c5437/f1p2/2088
PBfusion.237	i2HQ_F01|c15761/f1p31/2261
PBfusion.238	i3LQ_F01|c17769/f1p0/3835
PBfusion.239	i2LQ_F01|c3573/f1p0/2087
PBfusion.240	i2HQ_F01|c5639/f1p3/2213
PBfusion.241	i3HQ_F01|c8406/f2p39/3892
PBfusion.242	i1HQ_F01|c16620/f1p0/1220
PBfusion.243	i1HQ_F01|c25663/f1p0/1931
PBfusion.244	i3HQ_F01|c8343/f1p3/3627
PBfusion.245	i0HQ_F01|c3624/f1p22/994
PBfusion.246	i3HQ_F01|c10312/f1p1/4006
PBfusion.247	i3LQ_F01|c8703/f1p1/3600
PBfusion.248	i1HQ_F01|c2938/f2p2/1542
PBfusion.249	i3LQ_F01|c8829/f1p1/3809
PBfusion.250	i1HQ_F01|c7805/f1p19/1100
