# Supplementary material for: A survey of transcriptome complexity using PacBio single-molecule real-time analysis combined with Illumina RNA sequencing for a better understanding of ricinoleic acid biosynthesis in Ricinus communis
Source: BMC Genomics. 2019 Jun 6;20:456. doi: 10.1186/s12864-019-5832-9 (PMC6555039; doi:10.1186/s12864-019-5832-9)
Supplement: Supplementary file 1 — Table S1. Statistics of sequencing data for three SMRT cells (1–2 k, 2-3 k and 3-6 k) by PacBio SMRT sequencing. Table S2. Statistics of reads of insert (ROI) for three SMRT cells (1–2 k, 2-3 k and 3-6 k) by PacBio SMRT sequencing. Table S3. Statistics of full-length reads for three SMRT cells (1–2 k, 2-3 k and 3-6 k) by PacBio SMRT sequencing. Table S4. Statistics of iterative clustering for error correction (ICE) for all isoforms by PacBio SMRT analysis. Table S5. The gene structure optimization information by PacBio SMRT sequencing. Table S6. The annotated information of 21,122 novel genes. Table S7. Detailed information on 250 fusion genes. Table S8. The list of 1356 TF genes. Table S9. Statistics of sequencing data for strains 349 and 1115 at three time points (7 DAF, 14 DAF and 21 DAF) by Illumina RNA sequencing. Table S10. Comparison of transcriptome sequencing reads with genome references by Illumina RNA sequencing. Table S11. The primers for quantitative real-time PCR in this study. (ZIP 1535 kb) [file 12864_2019_5832_MOESM1_ESM.zip › Supplementary table 8.xlsx]

## Sheet: Sheet1
Table S8 The list of 1,356 TF genes.
Gene ID	Family	Transcript ID	Family
27395.t000003	C2C2-Dof	27395.m000081	C2C2-Dof
27401.t000006	HB-other	27401.m000280	HB-other
27401.t000017	AP2/ERF-ERF	27401.m000291	AP2/ERF-ERF
27446.t000005	AP2/ERF-ERF	27446.m000475	AP2/ERF-ERF
27451.t000010	GeBP	27451.m000248	GeBP
27469.t000001	bHLH	27469.m000162	bHLH
27471.t000009	HB-WOX	27471.m000409	HB-WOX
27471.t000024	C3H	27471.m000424	C3H
27472.t000010	CSD	27472.m000302	CSD
27482.t000008	AP2/ERF-ERF	27482.m000151	AP2/ERF-ERF
27494.t000001	C2C2-GATA	27494.m000044	C2C2-GATA
27494.t000002	B3-ARF	27494.m000045	B3-ARF
27496.t000001	GRF	27496.m000094	GRF
27506.t000001	C2C2-CO-like	27506.m000051	C2C2-CO-like
27524.t000009	LOB	27524.m000293	LOB
27524.t000010	C2C2-CO-like	27524.m000294	C2C2-CO-like
27524.t000014	AP2/ERF-ERF	27524.m000298	AP2/ERF-ERF
27529.t000002	GRAS	27529.m000047	GRAS
27538.t000013	C2C2-GATA	27538.m000326	C2C2-GATA
27538.t000014	B3-ARF	27538.m000327	B3-ARF
27538.t000019	HB-HD-ZIP	27538.m000332	HB-HD-ZIP
27568.t000002	GRAS	27568.m000253	GRAS
27585.t000001	AP2/ERF-ERF	27585.m000144	AP2/ERF-ERF
27613.t000032	WRKY	27613.m000639	WRKY
27613.t000035	GRAS	27613.m000642	GRAS
27637.t000001	PLATZ	27637.m000168	PLATZ
27647.t000006	GARP-ARR-B	27647.m000179	GARP-ARR-B
27699.t000008	NF-YB	27699.m000212	NF-YB
27732.t000005	MADS-M-type	27732.m000277	MADS-M-type
27742.t000001	SRS	27742.m000246	SRS
27744.t000002	NAC	27744.m000093	NAC
27749.t000006	bHLH	27749.m000334	bHLH
27751.t000001	bHLH	27751.m000168	bHLH
27751.t000002	bHLH	27751.m000169	bHLH
27757.t000001	GARP-G2-like	27757.m000022	GARP-G2-like
27763.t000002	MYB	27763.m000042	MYB
27782.t000001	MYB-related	27782.m000013	MYB-related
27791.t000001	NF-X1	27791.m000083	NF-X1
27798.t000033	MYB	27798.m000612	MYB
27805.t000001	AP2/ERF-ERF	27805.m000021	AP2/ERF-ERF
27810.t000004	C3H	27810.m000633	C3H
27810.t000005	C3H	27810.m000634	C3H
27810.t000009	MYB-related	27810.m000638	MYB-related
27810.t000010	AP2/ERF-ERF	27810.m000639	AP2/ERF-ERF
27810.t000022	C2H2	27810.m000651	C2H2
27843.t000005	C3H	27843.m000161	C3H
27843.t000006	C3H	27843.m000162	C3H
27866.t000012	MADS-M-type	27866.m000233	MADS-M-type
27893.t000009	MADS-M-type	27893.m000228	MADS-M-type
27894.t000030	TUB	27894.m000802	TUB
27895.t000001	zf-HD	27895.m000041	zf-HD
27895.t000002	zf-HD	27895.m000042	zf-HD
27904.t000012	AP2/ERF-ERF	27904.m000217	AP2/ERF-ERF
27914.t000002	GARP-G2-like	27914.m000409	GARP-G2-like
27914.t000016	FAR1	27914.m000423	FAR1
27918.t000001	OFP	27918.m000042	OFP
27940.t000001	C2C2-GATA	27940.m000323	C2C2-GATA
27950.t000002	NAC	27950.m000105	NAC
27956.t000014	MYB	27956.m000359	MYB
27961.t000001	NAC	27961.m000091	NAC
27964.t000002	HB-HD-ZIP	27964.m000347	HB-HD-ZIP
27964.t000007	bHLH	27964.m000352	bHLH
27964.t000011	bHLH	27964.m000356	bHLH
27964.t000024	NAC	27964.m000369	NAC
27965.t000001	AP2/ERF-ERF	27965.m000108	AP2/ERF-ERF
27973.t000002	GARP-G2-like	27973.m000086	GARP-G2-like
27985.t000022	C2C2-Dof	27985.m000859	C2C2-Dof
27996.t000002	WRKY	27996.m000145	WRKY
27996.t000010	bHLH	27996.m000153	bHLH
28008.t000002	AP2/ERF-RAV	28008.m000029	AP2/ERF-RAV
28011.t000005	NAC	28011.m000080	NAC
28035.t000005	C2H2	28035.m000360	C2H2
28035.t000011	C2C2-GATA	28035.m000366	C2C2-GATA
28040.t000001	WRKY	28040.m000035	WRKY
28049.t000008	AP2/ERF-ERF	28049.m000300	AP2/ERF-ERF
28052.t000001	MYB-related	28052.m000040	MYB-related
28076.t000011	C3H	28076.m000420	C3H
28077.t000004	Trihelix	28077.m000081	Trihelix
28095.t000001	bZIP	28095.m000094	bZIP
28102.t000001	HB-WOX	28102.m000106	HB-WOX
28117.t000001	MYB-related	28117.m000016	MYB-related
28118.t000001	AP2/ERF-ERF	28118.m000034	AP2/ERF-ERF
28147.t000002	C2H2	28147.m000025	C2H2
28152.t000002	HB-PHD	28152.m000873	HB-PHD
28152.t000034	LOB	28152.m000905	LOB
28152.t000037	C2H2	28152.m000908	C2H2
28152.t000043	bHLH	28152.m000914	bHLH
28154.t000001	zf-HD	28154.m000038	zf-HD
28154.t000003	MYB	28154.m000040	MYB
28161.t000006	MYB-related	28161.m000225	MYB-related
28161.t000009	C2H2	28161.m000228	C2H2
28162.t000001	Alfin-like	28162.m000123	Alfin-like
28162.t000006	NF-X1	28162.m000128	NF-X1
28166.t000003	GRAS	28166.m001040	GRAS
28166.t000007	C2H2	28166.m001044	C2H2
28166.t000017	bHLH	28166.m001054	bHLH
28179.t000002	bHLH	28179.m000457	bHLH
28179.t000023	bHLH	28179.m000478	bHLH
28179.t000024	bHLH	28179.m000479	bHLH
28180.t000016	MADS-M-type	28180.m000391	MADS-M-type
28192.t000008	AP2/ERF-RAV	28192.m000250	AP2/ERF-RAV
28192.t000013	AP2/ERF-ERF	28192.m000255	AP2/ERF-ERF
28196.t000011	bZIP	28196.m000211	bZIP
28200.t000001	NAC	28200.m000189	NAC
28200.t000003	C2C2-YABBY	28200.m000191	C2C2-YABBY
28206.t000006	AP2/ERF-ERF	28206.m000104	AP2/ERF-ERF
28207.t000003	C2C2-CO-like	28207.m000104	C2C2-CO-like
28207.t000006	LOB	28207.m000107	LOB
28211.t000006	SBP	28211.m000132	SBP
28219.t000002	NAC	28219.m000090	NAC
28226.t000009	MYB	28226.m000839	MYB
28226.t000021	NAC	28226.m000851	NAC
28226.t000027	bZIP	28226.m000857	bZIP
28229.t000004	NAC	28229.m000059	NAC
28271.t000001	MYB	28271.m000023	MYB
28288.t000001	MYB	28288.m000014	MYB
28307.t000001	HB-HD-ZIP	28307.m000017	HB-HD-ZIP
28308.t000003	Trihelix	28308.m000066	Trihelix
28312.t000007	HSF	28312.m000133	HSF
28320.t000025	C3H	28320.m001098	C3H
28320.t000029	C3H	28320.m001102	C3H
28320.t000066	AP2/ERF-ERF	28320.m001139	AP2/ERF-ERF
28324.t000004	E2F-DP	28324.m000396	E2F-DP
28324.t000009	OFP	28324.m000401	OFP
28324.t000010	OFP	28324.m000402	OFP
28345.t000002	C2H2	28345.m000111	C2H2
28348.t000003	MADS-M-type	28348.m000077	MADS-M-type
28353.t000002	AP2/ERF-ERF	28353.m000054	AP2/ERF-ERF
28357.t000001	CSD	28357.m000094	CSD
28392.t000007	C2H2	28392.m000127	C2H2
28428.t000002	LOB	28428.m000040	LOB
28448.t000004	MYB-related	28448.m000355	MYB-related
28455.t000009	WRKY	28455.m000362	WRKY
28460.t000006	FAR1	28460.m000086	FAR1
28489.t000003	MYB-related	28489.m000045	MYB-related
28492.t000017	GRAS	28492.m000479	GRAS
28492.t000027	NAC	28492.m000489	NAC
28507.t000010	C2H2	28507.m000165	C2H2
28525.t000006	BSD	28525.m000265	BSD
28552.t000001	AP2/ERF-ERF	28552.m000029	AP2/ERF-ERF
28567.t000001	bHLH	28567.m000052	bHLH
28578.t000002	HB-HD-ZIP	28578.m000034	HB-HD-ZIP
28582.t000001	GARP-G2-like	28582.m000316	GARP-G2-like
28582.t000002	GARP-G2-like	28582.m000317	GARP-G2-like
28582.t000003	GARP-G2-like	28582.m000318	GARP-G2-like
28582.t000018	C2H2	28582.m000333	C2H2
28603.t000008	MYB	28603.m000172	MYB
28609.t000014	bHLH	28609.m000209	bHLH
28617.t000003	B3	28617.m000206	B3
28617.t000011	B3	28617.m000214	B3
28623.t000013	NAC	28623.m000400	NAC
28629.t000030	NAC	28629.m000575	NAC
28637.t000001	C2H2	28637.m000203	C2H2
28641.t000001	AP2/ERF-ERF	28641.m000082	AP2/ERF-ERF
28644.t000022	WRKY	28644.m000915	WRKY
28644.t000031	NAC	28644.m000924	NAC
28644.t000049	AP2/ERF-ERF	28644.m000942	AP2/ERF-ERF
28649.t000001	NAC	28649.m000212	NAC
28650.t000006	GRAS	28650.m000186	GRAS
28650.t000007	GRAS	28650.m000187	GRAS
28650.t000009	GRAS	28650.m000189	GRAS
28650.t000010	GRAS	28650.m000190	GRAS
28650.t000011	GRAS	28650.m000191	GRAS
28657.t000015	C2H2	28657.m000390	C2H2
28677.t000001	GRAS	28677.m000055	GRAS
28690.t000001	WRKY	28690.m000025	WRKY
28694.t000005	C2H2	28694.m000662	C2H2
28694.t000008	LOB	28694.m000665	LOB
28718.t000002	AP2/ERF-ERF	28718.m000038	AP2/ERF-ERF
28725.t000016	B3	28725.m000324	B3
28738.t000006	GARP-G2-like	28738.m000151	GARP-G2-like
28752.t000003	C3H	28752.m000323	C3H
28752.t000019	AP2/ERF-AP2	28752.m000339	AP2/ERF-AP2
28779.t000004	bZIP	28779.m000140	bZIP
28830.t000010	MADS-M-type	28830.m000229	MADS-M-type
28838.t000004	MYB	28838.m000246	MYB
28838.t000008	C2C2-Dof	28838.m000250	C2C2-Dof
28842.t000048	OFP	28842.m000953	OFP
28859.t000004	LOB	28859.m000318	LOB
28859.t000010	FAR1	28859.m000324	FAR1
28859.t000012	SAP	28859.m000326	SAP
28872.t000009	NAC	28872.m000248	NAC
28872.t000013	NAC	28872.m000252	NAC
28883.t000031	bZIP	28883.m000741	bZIP
28883.t000041	GARP-G2-like	28883.m000751	GARP-G2-like
28952.t000001	C2H2	28952.m000016	C2H2
28966.t000003	WRKY	28966.m000524	WRKY
28966.t000013	MADS-M-type	28966.m000534	MADS-M-type
28966.t000014	GRAS	28966.m000535	GRAS
28976.t000002	bZIP	28976.m000155	bZIP
28976.t000005	GRF	28976.m000158	GRF
28976.t000010	AP2/ERF-AP2	28976.m000163	AP2/ERF-AP2
29000.t000002	NAC	29000.m000028	NAC
29002.t000004	bZIP	29002.m000146	bZIP
29005.t000012	MYB-related	29005.m000261	MYB-related
29005.t000016	MYB-related	29005.m000265	MYB-related
29032.t000001	NAC	29032.m000021	NAC
29042.t000002	bZIP	29042.m000023	bZIP
29080.t000007	ULT	29080.m000175	ULT
29092.t000008	C2H2	29092.m000449	C2H2
29092.t000013	HSF	29092.m000454	HSF
29092.t000020	Trihelix	29092.m000461	Trihelix
29092.t000021	AP2/ERF-ERF	29092.m000462	AP2/ERF-ERF
29092.t000025	AP2/ERF-ERF	29092.m000466	AP2/ERF-ERF
29154.t000012	C2H2	29154.m000218	C2H2
29155.t000001	MYB-related	29155.m000023	MYB-related
29169.t000001	AP2/ERF-AP2	29169.m000017	AP2/ERF-AP2
29212.t000005	MYB-related	29212.m000177	MYB-related
29216.t000001	bZIP	29216.m000249	bZIP
29216.t000013	bHLH	29216.m000261	bHLH
29222.t000019	bHLH	29222.m000411	bHLH
29222.t000020	bHLH	29222.m000412	bHLH
29235.t000001	C2C2-Dof	29235.m000230	C2C2-Dof
29269.t000012	SBP	29269.m000250	SBP
29278.t000005	MYB-related	29278.m000136	MYB-related
29279.t000001	SRS	29279.m000131	SRS
29333.t000002	HB-BELL	29333.m001039	HB-BELL
29333.t000010	C2C2-Dof	29333.m001047	C2C2-Dof
29333.t000022	NF-YA	29333.m001059	NF-YA
29333.t000026	MADS-M-type	29333.m001063	MADS-M-type
29333.t000036	MADS-M-type	29333.m001073	MADS-M-type
29346.t000004	NAC	29346.m000115	NAC
29382.t000001	NAC	29382.m000084	NAC
29405.t000010	CSD	29405.m000161	CSD
29417.t000001	PLATZ	29417.m000034	PLATZ
29428.t000003	Trihelix	29428.m000319	Trihelix
29447.t000002	bHLH	29447.m000032	bHLH
29475.t000010	C2H2	29475.m000235	C2H2
29496.t000002	C2C2-CO-like	29496.m000135	C2C2-CO-like
29562.t000001	AP2/ERF-ERF	29562.m000029	AP2/ERF-ERF
29569.t000002	FAR1	29569.m000146	FAR1
29569.t000003	FAR1	29569.m000147	FAR1
29569.t000004	FAR1	29569.m000148	FAR1
29576.t000001	Trihelix	29576.m000223	Trihelix
29576.t000002	Trihelix	29576.m000224	Trihelix
29576.t000004	Trihelix	29576.m000226	Trihelix
29576.t000011	Trihelix	29576.m000233	Trihelix
29577.t000006	bZIP	29577.m000449	bZIP
29584.t000001	AP2/ERF-ERF	29584.m000234	AP2/ERF-ERF
29584.t000002	AP2/ERF-ERF	29584.m000235	AP2/ERF-ERF
29584.t000004	AP2/ERF-ERF	29584.m000237	AP2/ERF-ERF
29585.t000024	B3	29585.m000596	B3
29585.t000025	B3	29585.m000597	B3
29585.t000039	C2H2	29585.m000611	C2H2
29586.t000020	NF-YC	29586.m000615	NF-YC
29586.t000022	C3H	29586.m000617	C3H
29588.t000028	AP2/ERF-ERF	29588.m000873	AP2/ERF-ERF
29589.t000018	MYB-related	29589.m001239	MYB-related
29589.t000045	C2H2	29589.m001266	C2H2
29589.t000048	C2H2	29589.m001269	C2H2
29589.t000060	PLATZ	29589.m001281	PLATZ
29593.t000003	C3H	29593.m000174	C3H
29596.t000002	bHLH	29596.m000688	bHLH
29596.t000013	MADS-MIKC	29596.m000699	MADS-MIKC
29596.t000033	C2C2-GATA	29596.m000719	C2C2-GATA
29596.t000034	C2C2-GATA	29596.m000720	C2C2-GATA
29598.t000004	WRKY	29598.m000445	WRKY
29598.t000023	bHLH	29598.m000464	bHLH
29598.t000027	bZIP	29598.m000468	bZIP
29599.t000009	B3-ARF	29599.m000177	B3-ARF
29600.t000005	HB-HD-ZIP	29600.m000538	HB-HD-ZIP
29602.t000010	MYB	29602.m000218	MYB
29603.t000001	AP2/ERF-ERF	29603.m000509	AP2/ERF-ERF
29603.t000002	AP2/ERF-ERF	29603.m000510	AP2/ERF-ERF
29603.t000005	bHLH	29603.m000513	bHLH
29603.t000027	C2H2	29603.m000535	C2H2
29603.t000028	C2H2	29603.m000536	C2H2
29609.t000013	B3-ARF	29609.m000586	B3-ARF
29609.t000014	B3-ARF	29609.m000587	B3-ARF
29609.t000026	C3H	29609.m000599	C3H
29610.t000017	Trihelix	29610.m000402	Trihelix
29610.t000018	LIM	29610.m000403	LIM
29610.t000025	MYB	29610.m000410	MYB
29613.t000010	MADS-M-type	29613.m000367	MADS-M-type
29613.t000015	LOB	29613.m000372	LOB
29615.t000007	C2H2	29615.m000495	C2H2
29619.t000009	DBP	29619.m000250	DBP
29620.t000029	C3H	29620.m000559	C3H
29623.t000001	C2H2	29623.m000320	C2H2
29623.t000003	RWP-RK	29623.m000322	RWP-RK
29625.t000029	bZIP	29625.m000702	bZIP
29628.t000027	MYB	29628.m000773	MYB
29629.t000020	NF-YB	29629.m001369	NF-YB
29629.t000033	NF-YB	29629.m001382	NF-YB
29629.t000086	HSF	29629.m001435	HSF
29630.t000014	FAR1	29630.m000789	FAR1
29630.t000021	C2H2	29630.m000796	C2H2
29630.t000036	NAC	29630.m000811	NAC
29631.t000032	bHLH	29631.m001025	bHLH
29631.t000038	MYB-related	29631.m001031	MYB-related
29631.t000053	C2C2-YABBY	29631.m001046	C2C2-YABBY
29631.t000063	HB-KNOX	29631.m001056	HB-KNOX
29633.t000010	MYB-related	29633.m000891	MYB-related
29633.t000013	C2H2	29633.m000894	C2H2
29633.t000017	FAR1	29633.m000898	FAR1
29634.t000001	C2C2-GATA	29634.m002055	C2C2-GATA
29634.t000022	bZIP	29634.m002076	bZIP
29634.t000069	TUB	29634.m002123	TUB
29634.t000074	zf-HD	29634.m002128	zf-HD
29634.t000092	C2C2-GATA	29634.m002146	C2C2-GATA
29634.t000102	GRAS	29634.m002156	GRAS
29634.t000110	OFP	29634.m002164	OFP
29635.t000021	AP2/ERF-ERF	29635.m000461	AP2/ERF-ERF
29635.t000028	WRKY	29635.m000468	WRKY
29636.t000015	HSF	29636.m000750	HSF
29637.t000031	GARP-G2-like	29637.m000753	GARP-G2-like
29638.t000014	HB-BELL	29638.m000515	HB-BELL
29638.t000018	C3H	29638.m000519	C3H
29638.t000021	MYB-related	29638.m000522	MYB-related
29638.t000028	TCP	29638.m000529	TCP
29638.t000029	TCP	29638.m000530	TCP
29640.t000001	AP2/ERF-ERF	29640.m000403	AP2/ERF-ERF
29643.t000001	C2H2	29643.m000323	C2H2
29643.t000015	NF-YC	29643.m000337	NF-YC
29644.t000015	WRKY	29644.m000187	WRKY
29646.t000010	BES1	29646.m001062	BES1
29646.t000014	HB-other	29646.m001066	HB-other
29646.t000016	bZIP	29646.m001068	bZIP
29646.t000018	GRAS	29646.m001070	GRAS
29646.t000021	C2H2	29646.m001073	C2H2
29646.t000026	bHLH	29646.m001078	bHLH
29646.t000048	TCP	29646.m001100	TCP
29646.t000049	TCP	29646.m001101	TCP
29646.t000056	bZIP	29646.m001108	bZIP
29646.t000060	LOB	29646.m001112	LOB
29647.t000004	C2H2	29647.m001996	C2H2
29647.t000006	HB-other	29647.m001998	HB-other
29647.t000017	C3H	29647.m002009	C3H
29647.t000027	C2C2-CO-like	29647.m002019	C2C2-CO-like
29647.t000034	TUB	29647.m002026	TUB
29647.t000067	OFP	29647.m002059	OFP
29647.t000109	bHLH	29647.m002101	bHLH
29647.t000121	bHLH	29647.m002113	bHLH
29648.t000006	GRAS	29648.m001919	GRAS
29648.t000007	MYB-related	29648.m001920	MYB-related
29648.t000060	C3H	29648.m001973	C3H
29648.t000065	MADS-MIKC	29648.m001978	MADS-MIKC
29648.t000099	NAC	29648.m002012	NAC
29650.t000008	NAC	29650.m000275	NAC
29650.t000012	AP2/ERF-RAV	29650.m000279	AP2/ERF-RAV
29653.t000001	Tify	29653.m000290	Tify
29653.t000010	MADS-M-type	29653.m000299	MADS-M-type
29654.t000006	MYB	29654.m000304	MYB
29656.t000012	MYB	29656.m000479	MYB
29656.t000016	NF-YC	29656.m000483	NF-YC
29657.t000004	NAC	29657.m000463	NAC
29657.t000006	NAC	29657.m000465	NAC
29657.t000012	NAC	29657.m000471	NAC
29657.t000015	NAC	29657.m000474	NAC
29657.t000023	NAC	29657.m000482	NAC
29657.t000024	NAC	29657.m000483	NAC
29660.t000003	bHLH	29660.m000750	bHLH
29660.t000018	GARP-ARR-B	29660.m000765	GARP-ARR-B
29660.t000023	C3H	29660.m000770	C3H
29661.t000003	GRAS	29661.m000901	GRAS
29661.t000004	LOB	29661.m000902	LOB
29661.t000010	C2H2	29661.m000908	C2H2
29661.t000025	GRAS	29661.m000923	GRAS
29661.t000028	MYB-related	29661.m000926	MYB-related
29662.t000014	HB-HD-ZIP	29662.m000460	HB-HD-ZIP
29668.t000009	C2C2-LSD	29668.m000320	C2C2-LSD
29669.t000014	HB-WOX	29669.m000805	HB-WOX
29671.t000003	HB-PHD	29671.m000294	HB-PHD
29673.t000007	NAC	29673.m000906	NAC
29673.t000011	NAC	29673.m000910	NAC
29673.t000036	PLATZ	29673.m000935	PLATZ
29676.t000024	LOB	29676.m001633	LOB
29676.t000025	LOB	29676.m001634	LOB
29676.t000027	GARP-G2-like	29676.m001636	GARP-G2-like
29676.t000039	C2C2-Dof	29676.m001648	C2C2-Dof
29676.t000058	C2C2-Dof	29676.m001667	C2C2-Dof
29676.t000065	B3	29676.m001674	B3
29676.t000066	B3	29676.m001675	B3
29676.t000067	B3	29676.m001676	B3
29676.t000068	B3	29676.m001677	B3
29676.t000080	B3	29676.m001689	B3
29677.t000002	MYB-related	29677.m000183	MYB-related
29679.t000004	NAC	29679.m000378	NAC
29680.t000021	AP2/ERF-ERF	29680.m001678	AP2/ERF-ERF
29680.t000029	MYB-related	29680.m001686	MYB-related
29680.t000031	MYB	29680.m001688	MYB
29680.t000054	GARP-G2-like	29680.m001711	GARP-G2-like
29680.t000058	zf-HD	29680.m001715	zf-HD
29680.t000080	AP2/ERF-ERF	29680.m001737	AP2/ERF-ERF
29681.t000001	MYB	29681.m001296	MYB
29681.t000017	C2H2	29681.m001312	C2H2
29681.t000020	MYB	29681.m001315	MYB
29681.t000063	C3H	29681.m001358	C3H
29683.t000005	NAC	29683.m000467	NAC
29685.t000025	FAR1	29685.m000503	FAR1
29686.t000012	NAC	29686.m000865	NAC
29686.t000017	NF-YC	29686.m000870	NF-YC
29686.t000018	C2H2	29686.m000871	C2H2
29686.t000037	MYB	29686.m000890	MYB
29687.t000003	WRKY	29687.m000562	WRKY
29688.t000002	C2C2-Dof	29688.m000255	C2C2-Dof
29692.t000023	GRAS	29692.m000540	GRAS
29693.t000006	TCP	29693.m001968	TCP
29693.t000026	Tify	29693.m001988	Tify
29693.t000027	Tify	29693.m001989	Tify
29693.t000077	MADS-M-type	29693.m002039	MADS-M-type
29693.t000079	MADS-M-type	29693.m002041	MADS-M-type
29693.t000080	MADS-M-type	29693.m002042	MADS-M-type
29693.t000098	WRKY	29693.m002060	WRKY
29700.t000017	GRF	29700.m000761	GRF
29701.t000001	GARP-G2-like	29701.m000580	GARP-G2-like
29701.t000002	Alfin-like	29701.m000581	Alfin-like
29705.t000029	HB-other	29705.m000597	HB-other
29706.t000011	GRAS	29706.m001281	GRAS
29706.t000013	GRF	29706.m001283	GRF
29706.t000016	AP2/ERF-AP2	29706.m001286	AP2/ERF-AP2
29706.t000018	MYB-related	29706.m001288	MYB-related
29706.t000020	MYB-related	29706.m001290	MYB-related
29706.t000025	MYB-related	29706.m001295	MYB-related
29706.t000037	NF-YA	29706.m001307	NF-YA
29706.t000058	MYB-related	29706.m001328	MYB-related
29706.t000071	MYB-related	29706.m001341	MYB-related
29708.t000001	EIL	29708.m000185	EIL
29709.t000007	WRKY	29709.m001171	WRKY
29709.t000016	Trihelix	29709.m001180	Trihelix
29711.t000004	bHLH	29711.m000322	bHLH
29713.t000006	EIL	29713.m000180	EIL
29713.t000007	EIL	29713.m000181	EIL
29717.t000002	WRKY	29717.m000222	WRKY
29719.t000003	NF-YB	29719.m000316	NF-YB
29725.t000004	NAC	29725.m000235	NAC
29726.t000040	C2H2	29726.m003928	C2H2
29726.t000071	SBP	29726.m003959	SBP
29726.t000096	TUB	29726.m003984	TUB
29726.t000125	AP2/ERF-ERF	29726.m004013	AP2/ERF-ERF
29726.t000126	C3H	29726.m004014	C3H
29726.t000127	MYB-related	29726.m004015	MYB-related
29726.t000135	NF-YB	29726.m004023	NF-YB
29726.t000206	AP2/ERF-ERF	29726.m004094	AP2/ERF-ERF
29727.t000011	Trihelix	29727.m000472	Trihelix
29727.t000019	C3H	29727.m000480	C3H
29727.t000033	Tify	29727.m000494	Tify
29728.t000006	TCP	29728.m000800	TCP
29728.t000021	NAC	29728.m000815	NAC
29728.t000047	C2H2	29728.m000841	C2H2
29728.t000050	GRAS	29728.m000844	GRAS
29729.t000011	LOB	29729.m002278	LOB
29729.t000025	AP2/ERF-ERF	29729.m002292	AP2/ERF-ERF
29729.t000063	WRKY	29729.m002330	WRKY
29729.t000068	LOB	29729.m002335	LOB
29729.t000096	bZIP	29729.m002363	bZIP
29729.t000102	WRKY	29729.m002369	WRKY
29729.t000103	WRKY	29729.m002370	WRKY
29733.t000012	C3H	29733.m000748	C3H
29733.t000027	C3H	29733.m000763	C3H
29736.t000003	bHLH	29736.m002007	bHLH
29736.t000006	HB-HD-ZIP	29736.m002010	HB-HD-ZIP
29736.t000009	MYB	29736.m002013	MYB
29736.t000019	WRKY	29736.m002023	WRKY
29736.t000023	Whirly	29736.m002027	Whirly
29736.t000025	AP2/ERF-ERF	29736.m002029	AP2/ERF-ERF
29736.t000041	HB-HD-ZIP	29736.m002045	HB-HD-ZIP
29736.t000072	bHLH	29736.m002076	bHLH
29736.t000085	MYB-related	29736.m002089	MYB-related
29736.t000109	C2H2	29736.m002113	C2H2
29737.t000003	bHLH	29737.m001209	bHLH
29737.t000021	GARP-ARR-B	29737.m001227	GARP-ARR-B
29737.t000064	HB-KNOX	29737.m001270	HB-KNOX
29738.t000043	TCP	29738.m001041	TCP
29738.t000045	bHLH	29738.m001043	bHLH
29738.t000048	NAC	29738.m001046	NAC
29738.t000052	AP2/ERF-RAV	29738.m001050	AP2/ERF-RAV
29738.t000056	C2H2	29738.m001054	C2H2
29739.t000001	HSF	29739.m003565	HSF
29739.t000022	WRKY	29739.m003586	WRKY
29739.t000029	Alfin-like	29739.m003593	Alfin-like
29739.t000033	RWP-RK	29739.m003597	RWP-RK
29739.t000044	MYB-related	29739.m003608	MYB-related
29739.t000046	MYB-related	29739.m003610	MYB-related
29739.t000047	Trihelix	29739.m003611	Trihelix
29739.t000063	MADS-M-type	29739.m003627	MADS-M-type
29739.t000083	AP2/ERF-ERF	29739.m003647	AP2/ERF-ERF
29739.t000095	Tify	29739.m003659	Tify
29739.t000120	bHLH	29739.m003684	bHLH
29739.t000149	B3-ARF	29739.m003713	B3-ARF
29739.t000152	AP2/ERF-ERF	29739.m003716	AP2/ERF-ERF
29739.t000153	AP2/ERF-ERF	29739.m003717	AP2/ERF-ERF
29739.t000163	Tify	29739.m003727	Tify
29739.t000211	GRF	29739.m003775	GRF
29739.t000216	MYB-related	29739.m003780	MYB-related
29739.t000220	MYB	29739.m003784	MYB
29740.t000002	LOB	29740.m000470	LOB
29740.t000004	LOB	29740.m000472	LOB
29742.t000016	C2C2-Dof	29742.m001380	C2C2-Dof
29742.t000033	B3-ARF	29742.m001397	B3-ARF
29742.t000036	AP2/ERF-ERF	29742.m001400	AP2/ERF-ERF
29742.t000040	bHLH	29742.m001404	bHLH
29742.t000074	C3H	29742.m001438	C3H
29742.t000083	MYB-related	29742.m001447	MYB-related
29747.t000002	C2H2	29747.m001045	C2H2
29751.t000092	BBR-BPC	29751.m001877	BBR-BPC
29751.t000093	C2H2	29751.m001878	C2H2
29751.t000094	C2H2	29751.m001879	C2H2
29751.t000113	GARP-G2-like	29751.m001898	GARP-G2-like
29758.t000044	FAR1	29758.m000681	FAR1
29761.t000007	C2H2	29761.m000413	C2H2
29762.t000028	DBB	29762.m000500	DBB
29763.t000002	AP2/ERF-ERF	29763.m000186	AP2/ERF-ERF
29764.t000020	NAC	29764.m000758	NAC
29765.t000036	Tify	29765.m000754	Tify
29767.t000001	MYB	29767.m000199	MYB
29767.t000002	GRAS	29767.m000200	GRAS
29767.t000010	WRKY	29767.m000208	WRKY
29769.t000002	C2H2	29769.m000449	C2H2
29769.t000016	B3-ARF	29769.m000463	B3-ARF
29770.t000004	NAC	29770.m000336	NAC
29771.t000001	WRKY	29771.m000072	WRKY
29776.t000003	C2C2-LSD	29776.m000469	C2C2-LSD
29780.t000010	GARP-G2-like	29780.m001324	GARP-G2-like
29780.t000047	C2H2	29780.m001361	C2H2
29780.t000048	C2H2	29780.m001362	C2H2
29780.t000054	GARP-G2-like	29780.m001368	GARP-G2-like
29780.t000076	C2H2	29780.m001390	C2H2
29780.t000079	BBR-BPC	29780.m001393	BBR-BPC
29782.t000006	MADS-MIKC	29782.m000119	MADS-MIKC
29785.t000001	MYB	29785.m000932	MYB
29785.t000013	NF-YC	29785.m000944	NF-YC
29788.t000023	MYB	29788.m000340	MYB
29790.t000004	GRAS	29790.m000809	GRAS
29790.t000006	MYB-related	29790.m000811	MYB-related
29790.t000026	GARP-G2-like	29790.m000831	GARP-G2-like
29790.t000038	bHLH	29790.m000843	bHLH
29792.t000008	AP2/ERF-ERF	29792.m000600	AP2/ERF-ERF
29794.t000003	C2H2	29794.m003304	C2H2
29794.t000009	LOB	29794.m003310	LOB
29794.t000010	LOB	29794.m003311	LOB
29794.t000022	C2C2-GATA	29794.m003323	C2C2-GATA
29794.t000032	MYB-related	29794.m003333	MYB-related
29794.t000065	MYB-related	29794.m003366	MYB-related
29794.t000080	AP2/ERF-ERF	29794.m003381	AP2/ERF-ERF
29794.t000092	HB-HD-ZIP	29794.m003393	HB-HD-ZIP
29794.t000129	CPP	29794.m003430	CPP
29794.t000146	MYB	29794.m003447	MYB
29797.t000009	NAC	29797.m000353	NAC
29801.t000041	MYB	29801.m003096	MYB
29801.t000108	bHLH	29801.m003163	bHLH
29801.t000121	bZIP	29801.m003176	bZIP
29801.t000131	AP2/ERF-ERF	29801.m003186	AP2/ERF-ERF
29801.t000143	MYB-related	29801.m003198	MYB-related
29801.t000145	B3	29801.m003200	B3
29801.t000146	B3	29801.m003201	B3
29804.t000011	OFP	29804.m001480	OFP
29804.t000026	bZIP	29804.m001495	bZIP
29804.t000029	bHLH	29804.m001498	bHLH
29804.t000067	MADS-MIKC	29804.m001536	MADS-MIKC
29804.t000081	C2H2	29804.m001550	C2H2
29805.t000002	S1Fa-like	29805.m001471	S1Fa-like
29805.t000021	NF-YB	29805.m001490	NF-YB
29805.t000025	AP2/ERF-AP2	29805.m001494	AP2/ERF-AP2
29805.t000028	MYB-related	29805.m001497	MYB-related
29805.t000030	C3H	29805.m001499	C3H
29805.t000035	WRKY	29805.m001504	WRKY
29805.t000074	GARP-G2-like	29805.m001543	GARP-G2-like
29805.t000075	GARP-G2-like	29805.m001544	GARP-G2-like
29806.t000037	C2H2	29806.m000966	C2H2
29806.t000052	zf-HD	29806.m000981	zf-HD
29807.t000004	GARP-G2-like	29807.m000474	GARP-G2-like
29807.t000012	GRAS	29807.m000482	GRAS
29811.t000019	HB-other	29811.m000540	HB-other
29812.t000009	RWP-RK	29812.m000200	RWP-RK
29812.t000011	LIM	29812.m000202	LIM
29812.t000013	MYB-related	29812.m000204	MYB-related
29813.t000009	TCP	29813.m001457	TCP
29813.t000031	NAC	29813.m001479	NAC
29813.t000037	zf-HD	29813.m001485	zf-HD
29813.t000053	GARP-G2-like	29813.m001501	GARP-G2-like
29813.t000055	C2C2-Dof	29813.m001503	C2C2-Dof
29813.t000058	MYB	29813.m001506	MYB
29813.t000060	MADS-M-type	29813.m001508	MADS-M-type
29813.t000071	NAC	29813.m001519	NAC
29813.t000095	AP2/ERF-ERF	29813.m001543	AP2/ERF-ERF
29814.t000022	bHLH	29814.m000735	bHLH
29814.t000023	MYB	29814.m000736	MYB
29814.t000026	AP2/ERF-ERF	29814.m000739	AP2/ERF-ERF
29814.t000028	Trihelix	29814.m000741	Trihelix
29814.t000029	LOB	29814.m000742	LOB
29814.t000034	GARP-G2-like	29814.m000747	GARP-G2-like
29815.t000011	HB-HD-ZIP	29815.m000499	HB-HD-ZIP
29815.t000014	Trihelix	29815.m000502	Trihelix
29815.t000016	Trihelix	29815.m000504	Trihelix
29816.t000001	MYB-related	29816.m000664	MYB-related
29816.t000015	HB-HD-ZIP	29816.m000678	HB-HD-ZIP
29816.t000028	HB-WOX	29816.m000691	HB-WOX
29818.t000007	MYB	29818.m000395	MYB
29820.t000006	GRAS	29820.m000985	GRAS
29820.t000007	GRAS	29820.m000986	GRAS
29820.t000026	BES1	29820.m001005	BES1
29820.t000029	AP2/ERF-ERF	29820.m001008	AP2/ERF-ERF
29820.t000050	WRKY	29820.m001029	WRKY
29822.t000006	C2H2	29822.m003331	C2H2
29822.t000025	HB-HD-ZIP	29822.m003350	HB-HD-ZIP
29822.t000096	E2F-DP	29822.m003421	E2F-DP
29822.t000114	MYB-related	29822.m003439	MYB-related
29822.t000127	LOB	29822.m003452	LOB
29822.t000152	AP2/ERF-AP2	29822.m003477	AP2/ERF-AP2
29822.t000159	WRKY	29822.m003484	WRKY
29822.t000172	bHLH	29822.m003497	bHLH
29822.t000175	HB-HD-ZIP	29822.m003500	HB-HD-ZIP
29823.t000007	MYB	29823.m000215	MYB
29825.t000001	HB-HD-ZIP	29825.m000313	HB-HD-ZIP
29825.t000010	MYB-related	29825.m000322	MYB-related
29826.t000026	MYB-related	29826.m000753	MYB-related
29827.t000001	bHLH	29827.m002528	bHLH
29827.t000011	C2H2	29827.m002538	C2H2
29827.t000023	C2C2-LSD	29827.m002550	C2C2-LSD
29827.t000028	NAC	29827.m002555	NAC
29827.t000076	Trihelix	29827.m002603	Trihelix
29827.t000109	BES1	29827.m002636	BES1
29827.t000148	GARP-G2-like	29827.m002675	GARP-G2-like
29830.t000003	bHLH	29830.m001386	bHLH
29830.t000032	NAC	29830.m001415	NAC
29830.t000054	C2H2	29830.m001437	C2H2
29830.t000061	RWP-RK	29830.m001444	RWP-RK
29830.t000069	HB-WOX	29830.m001452	HB-WOX
29832.t000002	bZIP	29832.m000310	bZIP
29838.t000008	C3H	29838.m001638	C3H
29838.t000042	MADS-M-type	29838.m001672	MADS-M-type
29838.t000043	MADS-M-type	29838.m001673	MADS-M-type
29838.t000060	MADS-M-type	29838.m001690	MADS-M-type
29838.t000078	NAC	29838.m001708	NAC
29838.t000084	NAC	29838.m001714	NAC
29838.t000093	C2C2-GATA	29838.m001723	C2C2-GATA
29838.t000094	C2C2-GATA	29838.m001724	C2C2-GATA
29841.t000054	NAC	29841.m002790	NAC
29841.t000063	CPP	29841.m002799	CPP
29841.t000078	C3H	29841.m002814	C3H
29841.t000110	AP2/ERF-ERF	29841.m002846	AP2/ERF-ERF
29841.t000156	FAR1	29841.m002892	FAR1
29842.t000028	HB-KNOX	29842.m003531	HB-KNOX
29842.t000052	WRKY	29842.m003555	WRKY
29842.t000069	GARP-G2-like	29842.m003572	GARP-G2-like
29842.t000089	MYB-related	29842.m003592	MYB-related
29842.t000130	HB-HD-ZIP	29842.m003633	HB-HD-ZIP
29842.t000141	MYB-related	29842.m003644	MYB-related
29842.t000178	bHLH	29842.m003681	bHLH
29842.t000184	GeBP	29842.m003687	GeBP
29842.t000197	bHLH	29842.m003700	bHLH
29844.t000068	HSF	29844.m003222	HSF
29844.t000071	Tify	29844.m003225	Tify
29844.t000087	CPP	29844.m003241	CPP
29844.t000128	OFP	29844.m003282	OFP
29844.t000158	bHLH	29844.m003312	bHLH
29844.t000178	NF-YC	29844.m003332	NF-YC
29846.t000004	MYB	29846.m000184	MYB
29848.t000020	WRKY	29848.m004464	WRKY
29848.t000035	B3	29848.m004479	B3
29848.t000036	B3	29848.m004480	B3
29848.t000049	C2C2-CO-like	29848.m004493	C2C2-CO-like
29848.t000061	C3H	29848.m004505	C3H
29848.t000095	WRKY	29848.m004539	WRKY
29848.t000100	WRKY	29848.m004544	WRKY
29848.t000101	WRKY	29848.m004545	WRKY
29848.t000115	GARP-ARR-B	29848.m004559	GARP-ARR-B
29848.t000117	C2H2	29848.m004561	C2H2
29848.t000122	AP2/ERF-ERF	29848.m004566	AP2/ERF-ERF
29848.t000133	HB-KNOX	29848.m004577	HB-KNOX
29848.t000188	AP2/ERF-ERF	29848.m004632	AP2/ERF-ERF
29848.t000206	bZIP	29848.m004650	bZIP
29848.t000208	HB-other	29848.m004652	HB-other
29848.t000216	CPP	29848.m004660	CPP
29848.t000269	Tify	29848.m004713	Tify
29851.t000001	NAC	29851.m002359	NAC
29851.t000017	C2C2-Dof	29851.m002375	C2C2-Dof
29851.t000049	HSF	29851.m002407	HSF
29851.t000053	C2C2-LSD	29851.m002411	C2C2-LSD
29851.t000128	B3	29851.m002486	B3
29851.t000129	B3	29851.m002487	B3
29851.t000133	B3	29851.m002491	B3
29851.t000135	B3	29851.m002493	B3
29851.t000140	B3	29851.m002498	B3
29854.t000047	C2C2-YABBY	29854.m001136	C2C2-YABBY
29863.t000001	TUB	29863.m001041	TUB
29863.t000007	bZIP	29863.m001047	bZIP
29863.t000026	AP2/ERF-ERF	29863.m001066	AP2/ERF-ERF
29864.t000079	NF-YA	29864.m001503	NF-YA
29869.t000049	bHLH	29869.m001184	bHLH
29869.t000050	bHLH	29869.m001185	bHLH
29869.t000053	bHLH	29869.m001188	bHLH
29869.t000054	bHLH	29869.m001189	bHLH
29872.t000015	GRAS	29872.m000537	GRAS
29872.t000026	Trihelix	29872.m000548	Trihelix
29872.t000031	OFP	29872.m000553	OFP
29876.t000002	HB-WOX	29876.m000245	HB-WOX
29883.t000010	HSF	29883.m001955	HSF
29883.t000011	C2H2	29883.m001956	C2H2
29883.t000041	bZIP	29883.m001986	bZIP
29883.t000043	bHLH	29883.m001988	bHLH
29883.t000063	WRKY	29883.m002008	WRKY
29883.t000078	bHLH	29883.m002023	bHLH
29883.t000085	C2H2	29883.m002030	C2H2
29883.t000086	C2H2	29883.m002031	C2H2
29883.t000090	LOB	29883.m002035	LOB
29887.t000008	B3	29887.m000236	B3
29887.t000009	B3	29887.m000237	B3
29887.t000010	B3	29887.m000238	B3
29887.t000015	B3	29887.m000243	B3
29889.t000011	GARP-ARR-B	29889.m003245	GARP-ARR-B
29889.t000014	C2C2-GATA	29889.m003248	C2C2-GATA
29889.t000021	FAR1	29889.m003255	FAR1
29889.t000024	MYB-related	29889.m003258	MYB-related
29889.t000035	CAMTA	29889.m003269	CAMTA
29889.t000044	bZIP	29889.m003278	bZIP
29889.t000047	GRAS	29889.m003281	GRAS
29889.t000048	GRAS	29889.m003282	GRAS
29889.t000050	GRAS	29889.m003284	GRAS
29889.t000051	GRAS	29889.m003285	GRAS
29889.t000087	WRKY	29889.m003321	WRKY
29889.t000117	MYB-related	29889.m003351	MYB-related
29889.t000138	CAMTA	29889.m003372	CAMTA
29889.t000152	MYB-related	29889.m003386	MYB-related
29889.t000154	SBP	29889.m003388	SBP
29889.t000186	bZIP	29889.m003420	bZIP
29895.t000015	AP2/ERF-ERF	29895.m000321	AP2/ERF-ERF
29900.t000002	B3-ARF	29900.m001540	B3-ARF
29900.t000009	VOZ	29900.m001547	VOZ
29900.t000017	HB-WOX	29900.m001555	HB-WOX
29900.t000020	LOB	29900.m001558	LOB
29900.t000021	AP2/ERF-ERF	29900.m001559	AP2/ERF-ERF
29900.t000023	AP2/ERF-ERF	29900.m001561	AP2/ERF-ERF
29900.t000072	bHLH	29900.m001610	bHLH
29900.t000086	C2C2-Dof	29900.m001624	C2C2-Dof
29900.t000090	Trihelix	29900.m001628	Trihelix
29901.t000019	C2H2	29901.m000423	C2H2
29904.t000055	AP2/ERF-ERF	29904.m002941	AP2/ERF-ERF
29904.t000066	GARP-G2-like	29904.m002952	GARP-G2-like
29904.t000070	bHLH	29904.m002956	bHLH
29904.t000126	C2C2-GATA	29904.m003012	C2C2-GATA
29904.t000175	MYB-related	29904.m003061	MYB-related
29905.t000022	TCP	29905.m000443	TCP
29907.t000042	MADS-MIKC	29907.m000663	MADS-MIKC
29908.t000004	B3-ARF	29908.m005953	B3-ARF
29908.t000013	bZIP	29908.m005962	bZIP
29908.t000014	bZIP	29908.m005963	bZIP
29908.t000033	MADS-MIKC	29908.m005982	MADS-MIKC
29908.t000056	AP2/ERF-ERF	29908.m006005	AP2/ERF-ERF
29908.t000082	MYB-related	29908.m006031	MYB-related
29908.t000092	C2H2	29908.m006041	C2H2
29908.t000098	C2H2	29908.m006047	C2H2
29908.t000133	HB-HD-ZIP	29908.m006082	HB-HD-ZIP
29908.t000149	bHLH	29908.m006098	bHLH
29908.t000194	NAC	29908.m006143	NAC
29908.t000199	CSD	29908.m006148	CSD
29908.t000210	GRAS	29908.m006159	GRAS
29908.t000216	AP2/ERF-ERF	29908.m006165	AP2/ERF-ERF
29908.t000244	C2H2	29908.m006193	C2H2
29908.t000277	zf-HD	29908.m006226	zf-HD
29908.t000306	bHLH	29908.m006255	bHLH
29908.t000319	MYB-related	29908.m006268	MYB-related
29910.t000031	GRAS	29910.m000940	GRAS
29912.t000014	NF-YA	29912.m005288	NF-YA
29912.t000016	Alfin-like	29912.m005290	Alfin-like
29912.t000048	C2C2-GATA	29912.m005322	C2C2-GATA
29912.t000056	C3H	29912.m005330	C3H
29912.t000063	bHLH	29912.m005337	bHLH
29912.t000070	MYB-related	29912.m005344	MYB-related
29912.t000080	NAC	29912.m005354	NAC
29912.t000102	MYB-related	29912.m005376	MYB-related
29912.t000113	MYB-related	29912.m005387	MYB-related
29912.t000116	HRT	29912.m005390	HRT
29912.t000123	HSF	29912.m005397	HSF
29912.t000189	AP2/ERF-ERF	29912.m005463	AP2/ERF-ERF
29912.t000221	CPP	29912.m005495	CPP
29912.t000248	OFP	29912.m005522	OFP
29912.t000250	MADS-M-type	29912.m005524	MADS-M-type
29912.t000252	HSF	29912.m005526	HSF
29912.t000280	Trihelix	29912.m005554	Trihelix
29912.t000288	DBP	29912.m005562	DBP
29915.t000005	B3	29915.m000469	B3
29915.t000015	WRKY	29915.m000479	WRKY
29916.t000002	C2H2	29916.m000516	C2H2
29916.t000030	GRAS	29916.m000544	GRAS
29917.t000038	B3	29917.m001969	B3
29917.t000046	MYB	29917.m001977	MYB
29917.t000055	MYB	29917.m001986	MYB
29917.t000062	LOB	29917.m001993	LOB
29917.t000085	NAC	29917.m002016	NAC
29923.t000032	NF-YB	29923.m000817	NF-YB
29923.t000042	AP2/ERF-ERF	29923.m000827	AP2/ERF-ERF
29927.t000009	MYB-related	29927.m000599	MYB-related
29927.t000036	C2C2-YABBY	29927.m000626	C2C2-YABBY
29929.t000003	LOB	29929.m004500	LOB
29929.t000037	FAR1	29929.m004534	FAR1
29929.t000040	AP2/ERF-AP2	29929.m004537	AP2/ERF-AP2
29929.t000047	MADS-M-type	29929.m004544	MADS-M-type
29929.t000090	WRKY	29929.m004587	WRKY
29929.t000115	TCP	29929.m004612	TCP
29929.t000127	WRKY	29929.m004624	WRKY
29929.t000130	SBP	29929.m004627	SBP
29929.t000137	CAMTA	29929.m004634	CAMTA
29929.t000144	SBP	29929.m004641	SBP
29929.t000162	NF-YC	29929.m004659	NF-YC
29929.t000207	Trihelix	29929.m004704	Trihelix
29929.t000249	GRAS	29929.m004746	GRAS
29929.t000252	MYB	29929.m004749	MYB
29929.t000255	GARP-ARR-B	29929.m004752	GARP-ARR-B
29929.t000257	GARP-ARR-B	29929.m004754	GARP-ARR-B
29933.t000003	MYB	29933.m001381	MYB
29933.t000061	MYB-related	29933.m001439	MYB-related
29933.t000074	MYB-related	29933.m001452	MYB-related
29933.t000075	MYB	29933.m001453	MYB
29933.t000076	MYB	29933.m001454	MYB
29938.t000028	AP2/ERF-ERF	29938.m000611	AP2/ERF-ERF
29940.t000003	bZIP	29940.m000398	bZIP
29942.t000023	FAR1	29942.m000750	FAR1
29945.t000003	B3	29945.m000088	B3
29949.t000007	WRKY	29949.m000123	WRKY
29949.t000008	GRAS	29949.m000124	GRAS
29950.t000033	GARP-G2-like	29950.m001149	GARP-G2-like
29950.t000055	NAC	29950.m001171	NAC
29950.t000057	NAC	29950.m001173	NAC
29955.t000022	bZIP	29955.m001177	bZIP
29957.t000013	GRAS	29957.m001404	GRAS
29957.t000020	LOB	29957.m001411	LOB
29962.t000003	Tify	29962.m000052	Tify
29966.t000009	NF-YB	29966.m000228	NF-YB
29967.t000004	C2H2	29967.m000088	C2H2
29968.t000004	HSF	29968.m000635	HSF
29968.t000013	PLATZ	29968.m000644	PLATZ
29968.t000023	C2H2	29968.m000654	C2H2
29969.t000002	B3	29969.m000262	B3
29970.t000016	MYB	29970.m000987	MYB
29970.t000030	bHLH	29970.m001001	bHLH
29973.t000002	HB-BELL	29973.m000390	HB-BELL
29974.t000006	NAC	29974.m000235	NAC
29974.t000013	bHLH	29974.m000242	bHLH
29976.t000012	B3	29976.m000497	B3
29983.t000020	C2H2	29983.m003121	C2H2
29983.t000022	HB-other	29983.m003123	HB-other
29983.t000024	NAC	29983.m003125	NAC
29983.t000027	HB-other	29983.m003128	HB-other
29983.t000030	GARP-G2-like	29983.m003131	GARP-G2-like
29983.t000034	NAC	29983.m003135	NAC
29983.t000036	NAC	29983.m003137	NAC
29983.t000046	AP2/ERF-ERF	29983.m003147	AP2/ERF-ERF
29983.t000050	C3H	29983.m003151	C3H
29983.t000057	SBP	29983.m003158	SBP
29983.t000078	bHLH	29983.m003179	bHLH
29983.t000126	AP2/ERF-ERF	29983.m003227	AP2/ERF-ERF
29983.t000154	ULT	29983.m003255	ULT
29983.t000180	MYB	29983.m003281	MYB
29983.t000196	zf-HD	29983.m003297	zf-HD
29983.t000213	OFP	29983.m003314	OFP
29986.t000072	AP2/ERF-ERF	29986.m001656	AP2/ERF-ERF
29986.t000088	GARP-ARR-B	29986.m001672	GARP-ARR-B
29989.t000014	STAT	29989.m000421	STAT
29990.t000001	WRKY	29990.m000497	WRKY
29992.t000001	NAC	29992.m001406	NAC
29992.t000015	NF-YB	29992.m001420	NF-YB
29994.t000026	C2H2	29994.m000464	C2H2
30000.t000001	RWP-RK	30000.m000371	RWP-RK
30000.t000010	MYB	30000.m000380	MYB
30003.t000001	C2C2-Dof	30003.m000320	C2C2-Dof
30005.t000022	HB-other	30005.m001256	HB-other
30005.t000026	bZIP	30005.m001260	bZIP
30005.t000048	C2C2-CO-like	30005.m001282	C2C2-CO-like
30005.t000064	MYB-related	30005.m001298	MYB-related
30006.t000008	AP2/ERF-ERF	30006.m000282	AP2/ERF-ERF
30006.t000013	HSF	30006.m000287	HSF
30010.t000025	WRKY	30010.m000675	WRKY
30014.t000010	TCP	30014.m000446	TCP
30017.t000004	GARP-G2-like	30017.m000317	GARP-G2-like
30024.t000004	RWP-RK	30024.m001687	RWP-RK
30024.t000063	GRAS	30024.m001746	GRAS
30025.t000009	C2C2-Dof	30025.m000581	C2C2-Dof
30026.t000025	WRKY	30026.m001461	WRKY
30026.t000047	OFP	30026.m001483	OFP
30026.t000048	HSF	30026.m001484	HSF
30026.t000049	BES1	30026.m001485	BES1
30027.t000030	MYB-related	30027.m000837	MYB-related
30027.t000042	NOZZLE	30027.m000849	NOZZLE
30032.t000007	TCP	30032.m000457	TCP
30032.t000012	B3	30032.m000462	B3
30032.t000029	NAC	30032.m000479	NAC
30039.t000016	HB-WOX	30039.m000243	HB-WOX
30045.t000003	C2H2	30045.m000471	C2H2
30054.t000001	GARP-ARR-B	30054.m000786	GARP-ARR-B
30054.t000016	C3H	30054.m000801	C3H
30054.t000017	HSF	30054.m000802	HSF
30054.t000019	C3H	30054.m000804	C3H
30054.t000024	MYB	30054.m000809	MYB
30054.t000034	bHLH	30054.m000819	bHLH
30054.t000039	PLATZ	30054.m000824	PLATZ
30055.t000012	C2H2	30055.m001542	C2H2
30055.t000018	bZIP	30055.m001548	bZIP
30055.t000020	bZIP	30055.m001550	bZIP
30055.t000037	NF-YB	30055.m001567	NF-YB
30055.t000058	NAC	30055.m001588	NAC
30055.t000059	MYB	30055.m001589	MYB
30055.t000082	NAC	30055.m001612	NAC
30055.t000087	OFP	30055.m001617	OFP
30055.t000089	E2F-DP	30055.m001619	E2F-DP
30056.t000004	B3	30056.m000858	B3
30057.t000003	DBB	30057.m000083	DBB
30061.t000010	C3H	30061.m000291	C3H
30061.t000013	C2H2	30061.m000294	C2H2
30063.t000001	CAMTA	30063.m001397	CAMTA
30063.t000018	Alfin-like	30063.m001414	Alfin-like
30063.t000021	NAC	30063.m001417	NAC
30064.t000006	MYB	30064.m000484	MYB
30064.t000028	WRKY	30064.m000506	WRKY
30066.t000009	bHLH	30066.m000713	bHLH
30066.t000010	MYB-related	30066.m000714	MYB-related
30066.t000046	bHLH	30066.m000750	bHLH
30066.t000048	bHLH	30066.m000752	bHLH
30068.t000006	B3-ARF	30068.m002516	B3-ARF
30068.t000017	RWP-RK	30068.m002527	RWP-RK
30068.t000034	MYB	30068.m002544	MYB
30068.t000036	C2C2-Dof	30068.m002546	C2C2-Dof
30068.t000071	bHLH	30068.m002581	bHLH
30068.t000078	GRF	30068.m002588	GRF
30068.t000081	NAC	30068.m002591	NAC
30068.t000105	B3	30068.m002615	B3
30068.t000109	NAC	30068.m002619	NAC
30068.t000113	AP2/ERF-ERF	30068.m002623	AP2/ERF-ERF
30068.t000125	Trihelix	30068.m002635	Trihelix
30068.t000133	HB-HD-ZIP	30068.m002643	HB-HD-ZIP
30068.t000135	GARP-G2-like	30068.m002645	GARP-G2-like
30068.t000151	bZIP	30068.m002661	bZIP
30068.t000160	BBR-BPC	30068.m002670	BBR-BPC
30069.t000002	AP2/ERF-AP2	30069.m000440	AP2/ERF-AP2
30072.t000001	HB-WOX	30072.m000927	HB-WOX
30072.t000004	C2C2-Dof	30072.m000930	C2C2-Dof
30072.t000029	LOB	30072.m000955	LOB
30072.t000060	MYB-related	30072.m000986	MYB-related
30073.t000014	GRAS	30073.m002204	GRAS
30073.t000083	NAC	30073.m002273	NAC
30073.t000084	NAC	30073.m002274	NAC
30073.t000086	HSF	30073.m002276	HSF
30073.t000091	C2H2	30073.m002281	C2H2
30073.t000096	MYB-related	30073.m002286	MYB-related
30073.t000108	PLATZ	30073.m002298	PLATZ
30074.t000014	Whirly	30074.m001347	Whirly
30074.t000081	MADS-M-type	30074.m001414	MADS-M-type
30074.t000088	bHLH	30074.m001421	bHLH
30075.t000049	NF-YA	30075.m001182	NF-YA
30075.t000050	HB-HD-ZIP	30075.m001183	HB-HD-ZIP
30075.t000052	BES1	30075.m001185	BES1
30075.t000057	C3H	30075.m001190	C3H
30076.t000020	bHLH	30076.m004456	bHLH
30076.t000028	MYB-related	30076.m004464	MYB-related
30076.t000035	B3	30076.m004471	B3
30076.t000039	NAC	30076.m004475	NAC
30076.t000040	NAC	30076.m004476	NAC
30076.t000041	NAC	30076.m004477	NAC
30076.t000042	NAC	30076.m004478	NAC
30076.t000047	NAC	30076.m004483	NAC
30076.t000050	NAC	30076.m004486	NAC
30076.t000051	NAC	30076.m004487	NAC
30076.t000054	NAC	30076.m004490	NAC
30076.t000106	bHLH	30076.m004542	bHLH
30076.t000112	WRKY	30076.m004548	WRKY
30076.t000129	MYB-related	30076.m004565	MYB-related
30076.t000138	SBP	30076.m004574	SBP
30076.t000171	MYB	30076.m004607	MYB
30076.t000187	WRKY	30076.m004623	WRKY
30076.t000212	WRKY	30076.m004648	WRKY
30076.t000215	GRAS	30076.m004651	GRAS
30076.t000223	bZIP	30076.m004659	bZIP
30076.t000246	MYB-related	30076.m004682	MYB-related
30076.t000257	C2H2	30076.m004693	C2H2
30076.t000265	C2C2-GATA	30076.m004701	C2C2-GATA
30078.t000021	PLATZ	30078.m002228	PLATZ
30078.t000046	C2H2	30078.m002253	C2H2
30078.t000052	MYB-related	30078.m002259	MYB-related
30078.t000075	MYB-related	30078.m002282	MYB-related
30078.t000081	E2F-DP	30078.m002288	E2F-DP
30078.t000096	MYB-related	30078.m002303	MYB-related
30078.t000101	TCP	30078.m002308	TCP
30078.t000106	MYB-related	30078.m002313	MYB-related
30078.t000122	B3-ARF	30078.m002329	B3-ARF
30078.t000140	C2H2	30078.m002347	C2H2
30078.t000141	NAC	30078.m002348	NAC
30084.t000010	AP2/ERF-ERF	30084.m000185	AP2/ERF-ERF
30086.t000007	MYB-related	30086.m000210	MYB-related
30089.t000020	HB-HD-ZIP	30089.m001006	HB-HD-ZIP
30089.t000026	bZIP	30089.m001012	bZIP
30090.t000012	PLATZ	30090.m000247	PLATZ
30090.t000013	C2H2	30090.m000248	C2H2
30093.t000015	TCP	30093.m000364	TCP
30093.t000018	C2H2	30093.m000367	C2H2
30093.t000019	C2H2	30093.m000368	C2H2
30094.t000007	FAR1	30094.m000671	FAR1
30098.t000004	C2C2-Dof	30098.m001709	C2C2-Dof
30099.t000050	MADS-M-type	30099.m001671	MADS-M-type
30099.t000051	MADS-M-type	30099.m001672	MADS-M-type
30106.t000018	C2H2	30106.m000661	C2H2
30106.t000029	FAR1	30106.m000672	FAR1
30111.t000006	LOB	30111.m000703	LOB
30111.t000037	B3-ARF	30111.m000734	B3-ARF
30111.t000045	NAC	30111.m000742	NAC
30114.t000005	AP2/ERF-AP2	30114.m000507	AP2/ERF-AP2
30115.t000009	B3	30115.m001183	B3
30115.t000019	AP2/ERF-ERF	30115.m001193	AP2/ERF-ERF
30115.t000046	bHLH	30115.m001220	bHLH
30115.t000061	bHLH	30115.m001235	bHLH
30122.t000001	RWP-RK	30122.m000341	RWP-RK
30125.t000014	MYB	30125.m001257	MYB
30128.t000006	B3-ARF	30128.m008545	B3-ARF
30128.t000013	Trihelix	30128.m008552	Trihelix
30128.t000017	AP2/ERF-ERF	30128.m008556	AP2/ERF-ERF
30128.t000032	AP2/ERF-ERF	30128.m008571	AP2/ERF-ERF
30128.t000041	C2H2	30128.m008580	C2H2
30128.t000071	Trihelix	30128.m008610	Trihelix
30128.t000078	CPP	30128.m008617	CPP
30128.t000096	GeBP	30128.m008635	GeBP
30128.t000191	MYB	30128.m008730	MYB
30128.t000198	bHLH	30128.m008737	bHLH
30128.t000211	NF-YC	30128.m008750	NF-YC
30128.t000245	MYB-related	30128.m008784	MYB-related
30128.t000262	NF-YB	30128.m008801	NF-YB
30128.t000266	C2H2	30128.m008805	C2H2
30128.t000344	C2C2-GATA	30128.m008883	C2C2-GATA
30128.t000356	C2H2	30128.m008895	C2H2
30128.t000371	HB-KNOX	30128.m008910	HB-KNOX
30128.t000424	C3H	30128.m008963	C3H
30128.t000445	MADS-M-type	30128.m008984	MADS-M-type
30128.t000449	bHLH	30128.m008988	bHLH
30128.t000491	C3H	30128.m009030	C3H
30128.t000496	NAC	30128.m009035	NAC
30128.t000502	C2C2-CO-like	30128.m009041	C2C2-CO-like
30128.t000508	Tify	30128.m009047	Tify
30128.t000513	bHLH	30128.m009052	bHLH
30129.t000002	NF-YB	30129.m000351	NF-YB
30131.t000011	B3	30131.m006860	B3
30131.t000047	AP2/ERF-AP2	30131.m006896	AP2/ERF-AP2
30131.t000048	TUB	30131.m006897	TUB
30131.t000102	AP2/ERF-ERF	30131.m006951	AP2/ERF-ERF
30131.t000122	AP2/ERF-ERF	30131.m006971	AP2/ERF-ERF
30131.t000144	bHLH	30131.m006993	bHLH
30131.t000158	C2C2-CO-like	30131.m007007	C2C2-CO-like
30131.t000162	C2H2	30131.m007011	C2H2
30131.t000170	NAC	30131.m007019	NAC
30131.t000180	GRAS	30131.m007029	GRAS
30131.t000189	TCP	30131.m007038	TCP
30131.t000196	bHLH	30131.m007045	bHLH
30131.t000228	MYB-related	30131.m007077	MYB-related
30131.t000229	bZIP	30131.m007078	bZIP
30131.t000240	HB-BELL	30131.m007089	HB-BELL
30131.t000253	SRS	30131.m007102	SRS
30131.t000257	DBB	30131.m007106	DBB
30131.t000271	C2C2-GATA	30131.m007120	C2C2-GATA
30131.t000282	DBB	30131.m007131	DBB
30131.t000294	BBR-BPC	30131.m007143	BBR-BPC
30131.t000296	bZIP	30131.m007145	bZIP
30131.t000298	C3H	30131.m007147	C3H
30131.t000314	bZIP	30131.m007163	bZIP
30131.t000325	Trihelix	30131.m007174	Trihelix
30131.t000338	SRS	30131.m007187	SRS
30131.t000395	GRAS	30131.m007244	GRAS
30131.t000414	MYB	30131.m007263	MYB
30135.t000001	HB-HD-ZIP	30135.m000188	HB-HD-ZIP
30136.t000039	bHLH	30136.m001043	bHLH
30136.t000044	NAC	30136.m001048	NAC
30137.t000009	MYB	30137.m000436	MYB
30138.t000040	bZIP	30138.m003866	bZIP
30138.t000055	bHLH	30138.m003881	bHLH
30138.t000073	bHLH	30138.m003899	bHLH
30138.t000080	bZIP	30138.m003906	bZIP
30138.t000087	bHLH	30138.m003913	bHLH
30138.t000092	C2C2-Dof	30138.m003918	C2C2-Dof
30138.t000113	MADS-MIKC	30138.m003939	MADS-MIKC
30138.t000116	SBP	30138.m003942	SBP
30138.t000130	C3H	30138.m003956	C3H
30138.t000133	TCP	30138.m003959	TCP
30138.t000151	C2H2	30138.m003977	C2H2
30138.t000175	NAC	30138.m004001	NAC
30138.t000182	C2H2	30138.m004008	C2H2
30138.t000195	bHLH	30138.m004021	bHLH
30138.t000227	MYB-related	30138.m004053	MYB-related
30138.t000228	MYB-related	30138.m004054	MYB-related
30138.t000229	NAC	30138.m004055	NAC
30138.t000235	MADS-M-type	30138.m004061	MADS-M-type
30138.t000239	C2C2-Dof	30138.m004065	C2C2-Dof
30138.t000245	RWP-RK	30138.m004071	RWP-RK
30138.t000255	zf-HD	30138.m004081	zf-HD
30138.t000256	MYB	30138.m004082	MYB
30143.t000010	LOB	30143.m001171	LOB
30143.t000016	C2H2	30143.m001177	C2H2
30143.t000038	C3H	30143.m001199	C3H
30143.t000048	HB-BELL	30143.m001209	HB-BELL
30146.t000020	bHLH	30146.m003443	bHLH
30146.t000086	MYB-related	30146.m003509	MYB-related
30146.t000097	HB-HD-ZIP	30146.m003520	HB-HD-ZIP
30146.t000101	C2C2-GATA	30146.m003524	C2C2-GATA
30146.t000112	AP2/ERF-ERF	30146.m003535	AP2/ERF-ERF
30146.t000145	HB-HD-ZIP	30146.m003568	HB-HD-ZIP
30147.t000020	MYB-related	30147.m013749	MYB-related
30147.t000022	MYB-related	30147.m013751	MYB-related
30147.t000065	GRAS	30147.m013794	GRAS
30147.t000075	C2H2	30147.m013804	C2H2
30147.t000084	C3H	30147.m013813	C3H
30147.t000085	C2H2	30147.m013814	C2H2
30147.t000156	MYB	30147.m013885	MYB
30147.t000161	LOB	30147.m013890	LOB
30147.t000194	HB-KNOX	30147.m013923	HB-KNOX
30147.t000208	MYB	30147.m013937	MYB
30147.t000216	C2C2-Dof	30147.m013945	C2C2-Dof
30147.t000235	MYB-related	30147.m013964	MYB-related
30147.t000239	bHLH	30147.m013968	bHLH
30147.t000271	LIM	30147.m014000	LIM
30147.t000286	E2F-DP	30147.m014015	E2F-DP
30147.t000299	MYB-related	30147.m014028	MYB-related
30147.t000309	bHLH	30147.m014038	bHLH
30147.t000312	MYB-related	30147.m014041	MYB-related
30147.t000324	LOB	30147.m014053	LOB
30147.t000325	LOB	30147.m014054	LOB
30147.t000340	HB-HD-ZIP	30147.m014069	HB-HD-ZIP
30147.t000358	WRKY	30147.m014087	WRKY
30147.t000373	bHLH	30147.m014102	bHLH
30147.t000377	bHLH	30147.m014106	bHLH
30147.t000385	TCP	30147.m014114	TCP
30147.t000404	MADS-MIKC	30147.m014133	MADS-MIKC
30147.t000416	bHLH	30147.m014145	bHLH
30147.t000418	bHLH	30147.m014147	bHLH
30147.t000423	TCP	30147.m014152	TCP
30147.t000469	MYB-related	30147.m014198	MYB-related
30147.t000482	NAC	30147.m014211	NAC
30147.t000513	C2H2	30147.m014242	C2H2
30147.t000553	HSF	30147.m014282	HSF
30147.t000559	HB-HD-ZIP	30147.m014288	HB-HD-ZIP
30147.t000568	FAR1	30147.m014297	FAR1
30147.t000580	GARP-ARR-B	30147.m014309	GARP-ARR-B
30147.t000582	AP2/ERF-ERF	30147.m014311	AP2/ERF-ERF
30147.t000584	AP2/ERF-ERF	30147.m014313	AP2/ERF-ERF
30147.t000591	C3H	30147.m014320	C3H
30147.t000600	AP2/ERF-ERF	30147.m014329	AP2/ERF-ERF
30147.t000602	AP2/ERF-ERF	30147.m014331	AP2/ERF-ERF
30147.t000608	MYB-related	30147.m014337	MYB-related
30147.t000672	LFY	30147.m014401	LFY
30147.t000674	AP2/ERF-ERF	30147.m014403	AP2/ERF-ERF
30147.t000689	B3-ARF	30147.m014418	B3-ARF
30147.t000690	bHLH	30147.m014419	bHLH
30147.t000699	bHLH	30147.m014428	bHLH
30147.t000712	NAC	30147.m014441	NAC
30147.t000745	WRKY	30147.m014474	WRKY
30147.t000749	SBP	30147.m014478	SBP
30147.t000764	NF-YC	30147.m014493	NF-YC
30147.t000799	Trihelix	30147.m014528	Trihelix
30149.t000003	bHLH	30149.m000231	bHLH
30152.t000026	bHLH	30152.m002405	bHLH
30154.t000002	OFP	30154.m001118	OFP
30155.t000022	MYB-related	30155.m001616	MYB-related
30156.t000013	GRAS	30156.m001710	GRAS
30156.t000015	bHLH	30156.m001712	bHLH
30156.t000021	GeBP	30156.m001718	GeBP
30156.t000040	C2C2-CO-like	30156.m001737	C2C2-CO-like
30156.t000048	C3H	30156.m001745	C3H
30157.t000025	C2H2	30157.m000816	C2H2
30167.t000001	MYB	30167.m000852	MYB
30167.t000005	TCP	30167.m000856	TCP
30167.t000016	MYB-related	30167.m000867	MYB-related
30169.t000002	GRAS	30169.m006225	GRAS
30169.t000021	C2H2	30169.m006244	C2H2
30169.t000082	NF-YC	30169.m006305	NF-YC
30169.t000083	GRAS	30169.m006306	GRAS
30169.t000099	MYB	30169.m006322	MYB
30169.t000117	LOB	30169.m006340	LOB
30169.t000120	NAC	30169.m006343	NAC
30169.t000152	MYB-related	30169.m006375	MYB-related
30169.t000172	EIL	30169.m006395	EIL
30169.t000180	bHLH	30169.m006403	bHLH
30169.t000194	C2H2	30169.m006417	C2H2
30169.t000222	NF-YA	30169.m006445	NF-YA
30169.t000227	C3H	30169.m006450	C3H
30169.t000231	MYB-related	30169.m006454	MYB-related
30169.t000235	NAC	30169.m006458	NAC
30169.t000308	MYB-related	30169.m006531	MYB-related
30169.t000310	WRKY	30169.m006533	WRKY
30169.t000311	bHLH	30169.m006534	bHLH
30169.t000319	AP2/ERF-ERF	30169.m006542	AP2/ERF-ERF
30169.t000358	WRKY	30169.m006581	WRKY
30169.t000375	GARP-G2-like	30169.m006598	GARP-G2-like
30169.t000393	MYB-related	30169.m006616	MYB-related
30170.t000002	GRAS	30170.m013590	GRAS
30170.t000021	LIM	30170.m013609	LIM
30170.t000059	HB-KNOX	30170.m013647	HB-KNOX
30170.t000060	HB-HD-ZIP	30170.m013648	HB-HD-ZIP
30170.t000066	MYB-related	30170.m013654	MYB-related
30170.t000079	bHLH	30170.m013667	bHLH
30170.t000080	AP2/ERF-ERF	30170.m013668	AP2/ERF-ERF
30170.t000081	AP2/ERF-ERF	30170.m013669	AP2/ERF-ERF
30170.t000085	GRF	30170.m013673	GRF
30170.t000091	bZIP	30170.m013679	bZIP
30170.t000110	MYB	30170.m013698	MYB
30170.t000112	bHLH	30170.m013700	bHLH
30170.t000117	bZIP	30170.m013705	bZIP
30170.t000161	bHLH	30170.m013749	bHLH
30170.t000163	C2H2	30170.m013751	C2H2
30170.t000164	LOB	30170.m013752	LOB
30170.t000188	MADS-M-type	30170.m013776	MADS-M-type
30170.t000223	PLATZ	30170.m013811	PLATZ
30170.t000244	WRKY	30170.m013832	WRKY
30170.t000254	C2H2	30170.m013842	C2H2
30170.t000255	AP2/ERF-ERF	30170.m013843	AP2/ERF-ERF
30170.t000258	HB-WOX	30170.m013846	HB-WOX
30170.t000261	NAC	30170.m013849	NAC
30170.t000264	bHLH	30170.m013852	bHLH
30170.t000271	HSF	30170.m013859	HSF
30170.t000273	bHLH	30170.m013861	bHLH
30170.t000280	bZIP	30170.m013868	bZIP
30170.t000339	MYB	30170.m013927	MYB
30170.t000353	C2C2-Dof	30170.m013941	C2C2-Dof
30170.t000355	B3	30170.m013943	B3
30170.t000356	B3	30170.m013944	B3
30170.t000357	B3	30170.m013945	B3
30170.t000360	GARP-G2-like	30170.m013948	GARP-G2-like
30170.t000371	MYB-related	30170.m013959	MYB-related
30170.t000407	NAC	30170.m013995	NAC
30170.t000411	BES1	30170.m013999	BES1
30170.t000431	OFP	30170.m014019	OFP
30170.t000458	MYB-related	30170.m014046	MYB-related
30170.t000466	zf-HD	30170.m014054	zf-HD
30170.t000468	MYB-related	30170.m014056	MYB-related
30170.t000473	TUB	30170.m014061	TUB
30170.t000510	HB-BELL	30170.m014098	HB-BELL
30170.t000511	HB-BELL	30170.m014099	HB-BELL
30170.t000527	AP2/ERF-ERF	30170.m014115	AP2/ERF-ERF
30170.t000536	SRS	30170.m014124	SRS
30170.t000557	BBR-BPC	30170.m014145	BBR-BPC
30170.t000558	bZIP	30170.m014146	bZIP
30170.t000569	C3H	30170.m014157	C3H
30170.t000573	B3-ARF	30170.m014161	B3-ARF
30170.t000583	E2F-DP	30170.m014171	E2F-DP
30170.t000585	C2H2	30170.m014173	C2H2
30170.t000630	B3	30170.m014218	B3
30170.t000632	C2H2	30170.m014220	C2H2
30170.t000638	MYB-related	30170.m014226	MYB-related
30170.t000648	NAC	30170.m014236	NAC
30170.t000655	bZIP	30170.m014243	bZIP
30170.t000657	SBP	30170.m014245	SBP
30170.t000680	bZIP	30170.m014268	bZIP
30170.t000777	RWP-RK	30170.m014365	RWP-RK
30170.t000801	HB-WOX	30170.m014389	HB-WOX
30171.t000004	NAC	30171.m000407	NAC
30171.t000015	MYB-related	30171.m000418	MYB-related
30172.t000005	NAC	30172.m000206	NAC
30174.t000048	WRKY	30174.m008651	WRKY
30174.t000060	WRKY	30174.m008663	WRKY
30174.t000066	WRKY	30174.m008669	WRKY
30174.t000095	bZIP	30174.m008698	bZIP
30174.t000114	MYB	30174.m008717	MYB
30174.t000118	TCP	30174.m008721	TCP
30174.t000139	NF-YB	30174.m008742	NF-YB
30174.t000152	AP2/ERF-ERF	30174.m008755	AP2/ERF-ERF
30174.t000153	AP2/ERF-ERF	30174.m008756	AP2/ERF-ERF
30174.t000154	AP2/ERF-ERF	30174.m008757	AP2/ERF-ERF
30174.t000156	AP2/ERF-ERF	30174.m008759	AP2/ERF-ERF
30174.t000172	HB-HD-ZIP	30174.m008775	HB-HD-ZIP
30174.t000181	MYB	30174.m008784	MYB
30174.t000187	AP2/ERF-ERF	30174.m008790	AP2/ERF-ERF
30174.t000200	SBP	30174.m008803	SBP
30174.t000202	SBP	30174.m008805	SBP
30174.t000206	C2C2-GATA	30174.m008809	C2C2-GATA
30174.t000211	bHLH	30174.m008814	bHLH
30174.t000214	C2H2	30174.m008817	C2H2
30174.t000215	C2H2	30174.m008818	C2H2
30174.t000225	GRAS	30174.m008828	GRAS
30174.t000233	PLATZ	30174.m008836	PLATZ
30174.t000236	C2C2-YABBY	30174.m008839	C2C2-YABBY
30174.t000294	LOB	30174.m008897	LOB
30174.t000295	LOB	30174.m008898	LOB
30174.t000307	GRF	30174.m008910	GRF
30174.t000322	C3H	30174.m008925	C3H
30174.t000331	MADS-MIKC	30174.m008934	MADS-MIKC
30174.t000341	TCP	30174.m008944	TCP
30174.t000354	GARP-ARR-B	30174.m008957	GARP-ARR-B
30174.t000358	AP2/ERF-ERF	30174.m008961	AP2/ERF-ERF
30174.t000366	HB-HD-ZIP	30174.m008969	HB-HD-ZIP
30174.t000394	LIM	30174.m008997	LIM
30174.t000398	MYB	30174.m009001	MYB
30174.t000424	BES1	30174.m009027	BES1
30174.t000428	AP2/ERF-ERF	30174.m009031	AP2/ERF-ERF
30174.t000444	DBB	30174.m009047	DBB
30174.t000479	SBP	30174.m009082	SBP
30174.t000480	C2C2-YABBY	30174.m009083	C2C2-YABBY
30174.t000526	NAC	30174.m009129	NAC
30174.t000531	C2H2	30174.m009134	C2H2
30174.t000532	WRKY	30174.m009135	WRKY
30174.t000563	WRKY	30174.m009166	WRKY
30178.t000024	FAR1	30178.m000862	FAR1
30178.t000025	FAR1	30178.m000863	FAR1
30178.t000026	FAR1	30178.m000864	FAR1
30179.t000007	MYB-related	30179.m000558	MYB-related
30180.t000009	GARP-G2-like	30180.m001019	GARP-G2-like
30180.t000061	bHLH	30180.m001071	bHLH
30183.t000023	bHLH	30183.m001293	bHLH
30184.t000010	OFP	30184.m001166	OFP
30185.t000041	B3-ARF	30185.m000956	B3-ARF
30189.t000010	C3H	30189.m001642	C3H
30190.t000003	NAC	30190.m010767	NAC
30190.t000027	AP2/ERF-ERF	30190.m010791	AP2/ERF-ERF
30190.t000050	WRKY	30190.m010814	WRKY
30190.t000061	AP2/ERF-ERF	30190.m010825	AP2/ERF-ERF
30190.t000104	B3	30190.m010868	B3
30190.t000110	bHLH	30190.m010874	bHLH
30190.t000138	MYB-related	30190.m010902	MYB-related
30190.t000142	MYB-related	30190.m010906	MYB-related
30190.t000144	WRKY	30190.m010908	WRKY
30190.t000154	C2H2	30190.m010918	C2H2
30190.t000161	MADS-M-type	30190.m010925	MADS-M-type
30190.t000240	MYB	30190.m011004	MYB
30190.t000250	C2H2	30190.m011014	C2H2
30190.t000251	C2H2	30190.m011015	C2H2
30190.t000302	GRF	30190.m011066	GRF
30190.t000337	HB-KNOX	30190.m011101	HB-KNOX
30190.t000355	AP2/ERF-ERF	30190.m011119	AP2/ERF-ERF
30190.t000356	AP2/ERF-ERF	30190.m011120	AP2/ERF-ERF
30190.t000357	AP2/ERF-ERF	30190.m011121	AP2/ERF-ERF
30190.t000367	GRAS	30190.m011131	GRAS
30190.t000392	HSF	30190.m011156	HSF
30190.t000396	MYB	30190.m011160	MYB
30190.t000417	LIM	30190.m011181	LIM
30190.t000422	NF-YC	30190.m011186	NF-YC
30190.t000459	bHLH	30190.m011223	bHLH
30190.t000493	HB-BELL	30190.m011257	HB-BELL
30190.t000504	MYB	30190.m011268	MYB
30190.t000512	WRKY	30190.m011276	WRKY
30190.t000514	WRKY	30190.m011278	WRKY
30190.t000543	HB-other	30190.m011307	HB-other
30190.t000554	C2H2	30190.m011318	C2H2
30190.t000557	AP2/ERF-ERF	30190.m011321	AP2/ERF-ERF
30190.t000559	AP2/ERF-ERF	30190.m011323	AP2/ERF-ERF
30190.t000565	SBP	30190.m011329	SBP
30190.t000567	C2C2-Dof	30190.m011331	C2C2-Dof
30190.t000570	C2C2-Dof	30190.m011334	C2C2-Dof
30192.t000004	TCP	30192.m000545	TCP
30193.t000010	NAC	30193.m000709	NAC
30198.t000027	bHLH	30198.m000869	bHLH
30199.t000003	MADS-M-type	30199.m000879	MADS-M-type
30204.t000020	Trihelix	30204.m001751	Trihelix
30204.t000072	B3	30204.m001803	B3
30204.t000085	bHLH	30204.m001816	bHLH
30206.t000017	Trihelix	30206.m000769	Trihelix
30217.t000005	AP2/ERF-ERF	30217.m000254	AP2/ERF-ERF
30221.t000008	MADS-MIKC	30221.m002218	MADS-MIKC
30225.t000007	MYB-related	30225.m001683	MYB-related
30225.t000011	MYB-related	30225.m001687	MYB-related
30225.t000013	MYB	30225.m001689	MYB
30225.t000021	MYB-related	30225.m001697	MYB-related
30226.t000017	GARP-G2-like	30226.m001993	GARP-G2-like
30226.t000021	MYB-related	30226.m001997	MYB-related
30226.t000039	HB-HD-ZIP	30226.m002015	HB-HD-ZIP
30226.t000079	bZIP	30226.m002055	bZIP
31478.t000002	CSD	31478.m000031	CSD
36228.t000001	bZIP	36228.m000014	bZIP
43951.t000001	WRKY	43951.m000016	WRKY
48859.t000001	NAC	48859.m000017	NAC
50114.t000001	C2H2	50114.m000014	C2H2
55072.t000001	bZIP	55072.m000012	bZIP
57991.t000001	NF-YB	57991.m000014	NF-YB
60638.t00001	AP2/ERF-ERF	60638.m00016	AP2/ERF-ERF
PB.11360	FAR1	PB.10017.1	bHLH
PB.12596	C3H	PB.10017.3	bHLH
PB.32	AP2/ERF-ERF	PB.10017.4	bHLH
PB.3394	FAR1	PB.10017.5	bHLH
PB.3836	FAR1	PB.10044.1	C3H
PB.3877	FAR1	PB.10044.3	C3H
PB.5921	FAR1	PB.10051.1	C2C2-CO-like
PB.5922	FAR1	PB.10051.2	C2C2-CO-like
PB.6542	FAR1	PB.10056.2	Tify
PB.6738	B3	PB.10062.2	B3-ARF
PB.9657	FAR1	PB.10062.3	B3
PB.9725	HSF	PB.10062.4	B3
		PB.10071.3	AP2/ERF-ERF
		PB.101.1	AP2/ERF-AP2
		PB.10125.1	WRKY
		PB.101.2	AP2/ERF-AP2
		PB.10202.1	bHLH
		PB.102.1	C2C2-GATA
		PB.10253.2	MYB-related
		PB.10253.4	MYB-related
		PB.10253.5	MYB-related
		PB.10253.6	MYB-related
		PB.10253.7	MYB-related
		PB.10253.8	MYB-related
		PB.10264.1	HB-other
		PB.10264.2	HB-BELL
		PB.10264.3	HB-BELL
		PB.10264.4	HB-other
		PB.10276.1	DBB
		PB.10285.1	C2C2-GATA
		PB.10290.3	DBB
		PB.10301.1	BBR-BPC
		PB.10301.2	BBR-BPC
		PB.10302.1	bZIP
		PB.10302.2	bZIP
		PB.10302.3	bZIP
		PB.10302.4	bZIP
		PB.10312.1	bZIP
		PB.10312.3	bZIP
		PB.103.1	B3
		PB.10325.2	SRS
		PB.10325.3	SRS
		PB.10362.1	GRAS
		PB.10375.2	MYB
		PB.10450.2	bHLH
		PB.10450.3	bHLH
		PB.10450.4	bHLH
		PB.10461.1	bHLH
		PB.10470.1	bHLH
		PB.10470.2	bHLH
		PB.10470.3	bHLH
		PB.10481.1	MADS-MIKC
		PB.10493.1	C3H
		PB.10493.2	C3H
		PB.10508.1	C2H2
		PB.10508.2	C2H2
		PB.10508.3	C2H2
		PB.10508.4	C2H2
		PB.10556.2	NAC
		PB.10562.1	MADS-M-type
		PB.10564.1	C2C2-Dof
		PB.10570.2	MYB-related
		PB.10657.1	MYB-related
		PB.10657.2	MYB-related
		PB.10665.2	HB-HD-ZIP
		PB.10665.3	HB-HD-ZIP
		PB.10665.4	HB-HD-ZIP
		PB.10743.1	HB-other
		PB.10758.2	C3H
		PB.10765.1	MADS-MIKC
		PB.10803.1	MYB
		PB.10851.1	C3H
		PB.10853.1	MYB-related
		PB.1088.1	CSD
		PB.10901.1	B3-ARF
		PB.10901.3	B3-ARF
		PB.10901.4	B3-ARF
		PB.10901.5	B3-ARF
		PB.10901.6	B3
		PB.10901.7	B3-ARF
		PB.10901.8	B3-ARF
		PB.10901.9	B3-ARF
		PB.10937.1	WRKY
		PB.10939.1	SBP
		PB.10947.1	NF-YC
		PB.10992.2	C2H2
		PB.10997.1	C3H
		PB.10998.1	C2H2
		PB.11132.2	MYB-related
		PB.11139.1	bHLH
		PB.11139.2	bHLH
		PB.11236.2	bHLH
		PB.11256.2	bHLH
		PB.11256.4	bHLH
		PB.11256.6	bHLH
		PB.11321.1	C3H
		PB.11332.2	C2H2
		PB.11332.3	C2H2
		PB.1134.1	WRKY
		PB.11360.1	FAR1
		PB.11374.1	TCP
		PB.11392.1	GARP-G2-like
		PB.11392.2	GARP-G2-like
		PB.11392.3	GARP-G2-like
		PB.11392.4	GARP-G2-like
		PB.11392.5	GARP-G2-like
		PB.11392.6	GARP-G2-like
		PB.11392.8	GARP-G2-like
		PB.11425.1	NF-YC
		PB.11464.1	MYB-related
		PB.11464.3	MYB-related
		PB.11477.1	EIL
		PB.11477.2	EIL
		PB.11477.3	EIL
		PB.11509.1	NF-YA
		PB.11509.2	NF-YA
		PB.11509.3	NF-YA
		PB.11514.1	C3H
		PB.11528.1	C3H
		PB.11528.4	C3H
		PB.11528.7	C3H
		PB.11587.1	WRKY
		PB.11618.1	C2H2
		PB.11618.2	C2H2
		PB.11618.3	C2H2
		PB.11651.1	HB-KNOX
		PB.11663.2	bHLH
		PB.11666.1	GRF
		PB.1169.1	MYB-related
		PB.1169.2	MYB-related
		PB.11729.2	MYB-related
		PB.11743.2	C2H2
		PB.11801.1	B3
		PB.11801.2	B3
		PB.11801.4	B3
		PB.11801.5	B3
		PB.11802.1	B3
		PB.11802.2	B3
		PB.11809.1	MYB-related
		PB.11809.2	MYB-related
		PB.11809.3	MYB-related
		PB.11809.4	MYB-related
		PB.11834.1	NAC
		PB.11834.2	NAC
		PB.11881.2	TUB
		PB.11911.1	HB-other
		PB.11911.2	HB-BELL
		PB.11911.3	HB-BELL
		PB.11912.1	HB-BELL
		PB.11912.3	HB-BELL
		PB.11943.1	BBR-BPC
		PB.11943.2	BBR-BPC
		PB.11943.3	BBR-BPC
		PB.11949.1	C3H
		PB.11949.2	C3H
		PB.11952.2	B3-ARF
		PB.11952.3	B3-ARF
		PB.11952.4	B3-ARF
		PB.11952.5	B3
		PB.11965.2	C2H2
		PB.11965.3	C2H2
		PB.1198.3	C2H2
		PB.1198.4	C2H2
		PB.12060.1	RWP-RK
		PB.12060.2	RWP-RK
		PB.12060.3	RWP-RK
		PB.12060.4	RWP-RK
		PB.12060.5	RWP-RK
		PB.12101.2	bZIP
		PB.12106.1	SBP
		PB.12106.2	SBP
		PB.12106.3	SBP
		PB.12106.4	SBP
		PB.12106.5	SBP
		PB.12106.6	SBP
		PB.12109.1	PLATZ
		PB.12109.2	PLATZ
		PB.12125.1	MADS-MIKC
		PB.12125.2	MADS-MIKC
		PB.12125.3	MADS-MIKC
		PB.12135.1	MYB-related
		PB.12169.1	SBP
		PB.12169.2	SBP
		PB.12175.1	bHLH
		PB.12175.2	bHLH
		PB.12175.3	bHLH
		PB.12181.1	GRAS
		PB.12184.1	C2C2-YABBY
		PB.12222.2	GRF
		PB.12237.2	MADS-MIKC
		PB.12237.3	MADS-MIKC
		PB.12237.4	MADS-M-type
		PB.12242.1	TCP
		PB.12260.3	HB-HD-ZIP
		PB.12284.1	MYB-related
		PB.12300.2	BES1
		PB.12300.3	BES1
		PB.12300.4	BES1
		PB.12331.3	MYB-related
		PB.12360.1	bZIP
		PB.12360.3	bZIP
		PB.12375.2	MYB-related
		PB.12380.1	TCP
		PB.12380.2	TCP
		PB.12389.1	NF-YB
		PB.12389.2	NF-YB
		PB.12414.1	MADS-MIKC
		PB.12416.1	SBP
		PB.12447.1	WRKY
		PB.12447.2	WRKY
		PB.12460.2	WRKY
		PB.12503.1	GARP-G2-like
		PB.12527.1	bHLH
		PB.12552.2	B3
		PB.12564.1	C3H
		PB.12564.2	C3H
		PB.12564.3	C3H
		PB.12596.1	C3H
		PB.12602.1	C2C2-Dof
		PB.12608.1	B3
		PB.12635.1	C2H2
		PB.12691.1	C2H2
		PB.12723.1	GRF
		PB.12770.2	HSF
		PB.12770.3	HSF
		PB.12772.1	MYB
		PB.12811.1	bHLH
		PB.12811.2	bHLH
		PB.12811.3	bHLH
		PB.12811.4	bHLH
		PB.12811.5	bHLH
		PB.12831.3	HB-BELL
		PB.1286.1	MYB
		PB.1286.2	MYB-related
		PB.1286.3	MYB
		PB.12915.1	TCP
		PB.12915.2	TCP
		PB.12915.3	TCP
		PB.12915.4	TCP
		PB.12921.1	NAC
		PB.12940.1	bHLH
		PB.13013.1	B3
		PB.13013.2	B3
		PB.13018.1	bHLH
		PB.13018.2	bHLH
		PB.13018.3	bHLH
		PB.130.2	DBB
		PB.13056.1	Trihelix
		PB.13056.2	Trihelix
		PB.13056.3	Trihelix
		PB.13102.1	MADS-MIKC
		PB.13122.1	MYB-related
		PB.13122.2	MYB
		PB.13144.1	MYB-related
		PB.13165.1	bZIP
		PB.13165.2	bZIP
		PB.1365.1	NAC
		PB.1383.1	GRAS
		PB.1383.2	GRAS
		PB.1384.2	GRAS
		PB.1419.1	WRKY
		PB.144.2	C2C2-CO-like
		PB.1461.1	AP2/ERF-ERF
		PB.148.1	AP2/ERF-ERF
		PB.1494.1	C3H
		PB.1494.2	C3H
		PB.1494.3	C3H
		PB.1501.1	AP2/ERF-ERF
		PB.151.1	GRAS
		PB.1547.1	MYB-related
		PB.1592.1	FAR1
		PB.1592.2	FAR1
		PB.1603.1	NAC
		PB.1603.4	NAC
		PB.1604.1	NAC
		PB.1604.2	NAC
		PB.1627.1	bZIP
		PB.1627.2	bZIP
		PB.1627.4	bZIP
		PB.1650.2	C2H2
		PB.165.1	C2C2-GATA
		PB.166.1	B3-ARF
		PB.1662.1	WRKY
		PB.1701.1	MYB
		PB.170.1	HB-other
		PB.170.2	HB-HD-ZIP
		PB.170.3	HB-HD-ZIP
		PB.170.4	HB-other
		PB.1736.4	C3H
		PB.1737.2	C2H2
		PB.1743.1	HSF
		PB.1743.2	HSF
		PB.1743.3	HSF
		PB.1743.4	HSF
		PB.1788.2	AP2/ERF-AP2
		PB.1821.1	MYB-related
		PB.1830.1	bHLH
		PB.1869.1	SBP
		PB.1869.2	SBP
		PB.1892.1	HB-BELL
		PB.1892.2	HB-BELL
		PB.1892.3	HB-BELL
		PB.1892.4	HB-BELL
		PB.1892.5	HB-BELL
		PB.203.1	GRAS
		PB.2033.1	FAR1
		PB.2033.2	FAR1
		PB.2034.1	FAR1
		PB.2039.2	Trihelix
		PB.2040.2	Trihelix
		PB.2041.1	Trihelix
		PB.2046.1	Trihelix
		PB.2083.1	AP2/ERF-ERF
		PB.2101.1	B3
		PB.219.1	AP2/ERF-ERF
		PB.2222.2	Tify
		PB.2222.4	C2C2-GATA
		PB.2223.1	C2C2-GATA
		PB.2223.2	C2C2-GATA
		PB.2223.2	Tify
		PB.2239.1	WRKY
		PB.2253.2	bHLH
		PB.2263.2	B3
		PB.2263.4	B3
		PB.2263.5	B3-ARF
		PB.2263.6	B3-ARF
		PB.2264.1	HB-HD-ZIP
		PB.2264.2	HB-HD-ZIP
		PB.2264.3	HB-HD-ZIP
		PB.2264.4	HB-other
		PB.2264.5	HB-other
		PB.2264.6	HB-other
		PB.2340.1	B3-ARF
		PB.2340.2	B3-ARF
		PB.2340.3	B3-ARF
		PB.2340.4	B3-ARF
		PB.2341.1	B3
		PB.2341.2	B3
		PB.2346.1	C3H
		PB.2346.2	C3H
		PB.2366.1	LIM
		PB.244.1	GRAS
		PB.244.3	GRAS
		PB.244.4	GRAS
		PB.2447.2	C3H
		PB.2449.1	RWP-RK
		PB.2449.2	RWP-RK
		PB.2449.3	RWP-RK
		PB.2449.4	RWP-RK
		PB.2449.5	RWP-RK
		PB.2497.1	MYB-related
		PB.2543.10	HSF
		PB.2617.1	C2H2
		PB.2639.1	C2C2-GATA
		PB.2672.1	TUB
		PB.2672.2	TUB
		PB.2672.3	TUB
		PB.2691.1	GRAS
		PB.270.2	GARP-ARR-B
		PB.2711.1	WRKY
		PB.2717.1	HSF
		PB.2743.1	GARP-G2-like
		PB.2743.2	GARP-G2-like
		PB.2743.4	GARP-G2-like
		PB.2743.5	GARP-G2-like
		PB.2759.1	MYB-related
		PB.2759.3	MYB-related
		PB.2799.1	C2H2
		PB.2809.1	WRKY
		PB.2809.2	WRKY
		PB.2809.3	WRKY
		PB.2816.2	BES1
		PB.2819.1	bZIP
		PB.2819.2	bZIP
		PB.2819.3	bZIP
		PB.2823.1	C2H2
		PB.2823.2	C2H2
		PB.2823.3	C2H2
		PB.2834.1	TCP
		PB.2835.1	TCP
		PB.2835.2	TCP
		PB.2838.1	bZIP
		PB.2838.2	bZIP
		PB.2840.1	LOB
		PB.2843.1	VOZ
		PB.2843.2	VOZ
		PB.2843.3	VOZ
		PB.2843.4	VOZ
		PB.2848.1	HB-other
		PB.2848.2	HB-other
		PB.2848.3	HB-other
		PB.2854.1	C3H
		PB.2854.3	C3H
		PB.2857.1	DBB
		PB.2857.2	DBB
		PB.2859.2	TUB
		PB.2859.3	TUB
		PB.2859.4	TUB
		PB.2863.1	B3-ARF
		PB.2901.1	bHLH
		PB.2907.1	bHLH
		PB.2914.3	GRAS
		PB.2914.4	GRAS
		PB.2936.1	C3H
		PB.2936.2	C3H
		PB.2936.3	C3H
		PB.2936.4	C3H
		PB.2956.1	MYB-related
		PB.2960.1	NAC
		PB.2998.1	MYB
		PB.2998.2	MYB
		PB.2998.3	MYB
		PB.2998.4	MYB
		PB.2998.5	MYB
		PB.3010.2	MYB-related
		PB.3049.2	C2C2-CO-like
		PB.3060.1	GRAS
		PB.3081.1	MYB-related
		PB.3143.2	C2C2-LSD
		PB.3143.3	C2C2-LSD
		PB.317.2	SRS
		PB.317.3	SRS
		PB.32.1	AP2/ERF-ERF
		PB.3271.1	HB-BELL
		PB.3271.2	HB-BELL
		PB.3272.1	MYB-related
		PB.3320.1	GARP-G2-like
		PB.3320.2	GARP-G2-like
		PB.3322.2	zf-HD
		PB.3377.2	C3H
		PB.3394.1	FAR1
		PB.3394.2	FAR1
		PB.3394.3	FAR1
		PB.3413.2	NAC
		PB.3439.1	FAR1
		PB.3439.2	FAR1
		PB.3439.3	FAR1
		PB.3439.4	FAR1
		PB.3439.5	FAR1
		PB.3460.1	MYB
		PB.3470.1	WRKY
		PB.3470.2	WRKY
		PB.3470.3	WRKY
		PB.3489.1	C2C2-Dof
		PB.3525.1	GRAS
		PB.3529.1	TCP
		PB.3529.2	TCP
		PB.3680.3	C2H2
		PB.3698.1	AP2/ERF-AP2
		PB.3700.1	MYB
		PB.3706.1	MYB-related
		PB.3706.2	MYB-related
		PB.3706.3	MYB-related
		PB.3713.1	NF-YA
		PB.3713.2	NF-YA
		PB.3713.3	NF-YA
		PB.3728.1	MYB-related
		PB.3737.1	EIL
		PB.374.1	MYB
		PB.3748.1	Trihelix
		PB.379.1	NF-X1
		PB.379.2	NF-X1
		PB.3804.2	WRKY
		PB.3836.1	FAR1
		PB.3836.2	FAR1
		PB.3836.3	FAR1
		PB.3836.4	FAR1
		PB.3836.5	FAR1
		PB.3877.1	FAR1
		PB.3895.1	SBP
		PB.3925.1	C3H
		PB.3925.3	C3H
		PB.3926.1	MYB-related
		PB.3990.1	Trihelix
		PB.3990.2	Trihelix
		PB.3994.2	C3H
		PB.404.2	MYB
		PB.4046.1	AP2/ERF-ERF
		PB.4077.1	C2H2
		PB.409.1	C3H
		PB.4130.1	C3H
		PB.4142.1	MYB
		PB.420.1	C2H2
		PB.4206.2	bHLH
		PB.4244.1	HB-KNOX
		PB.4244.2	HB-other
		PB.4266.1	NAC
		PB.4275.1	HSF
		PB.428.1	bHLH
		PB.428.3	bHLH
		PB.4294.2	Alfin-like
		PB.4294.4	Alfin-like
		PB.4400.1	MYB
		PB.442.2	C3H
		PB.442.3	C3H
		PB.4426.1	B3
		PB.4426.2	B3-ARF
		PB.4430.1	bHLH
		PB.4564.2	GARP-G2-like
		PB.4564.3	GARP-G2-like
		PB.4622.1	FAR1
		PB.4639.1	C2H2
		PB.4639.2	C2H2
		PB.4658.2	DBB
		PB.4661.1	AP2/ERF-AP2
		PB.4670.2	NAC
		PB.4709.1	MYB
		PB.4710.1	GRAS
		PB.4729.1	B3-ARF
		PB.4729.2	B3
		PB.4729.3	B3-ARF
		PB.4729.4	B3-ARF
		PB.4752.1	C2C2-LSD
		PB.4790.1	C2H2
		PB.4790.2	C2H2
		PB.4791.1	C2H2
		PB.4791.2	C2H2
		PB.4809.2	C2H2
		PB.4809.3	C2H2
		PB.4810.1	BBR-BPC
		PB.4816.2	MADS-M-type
		PB.4838.1	MYB
		PB.485.2	zf-HD
		PB.4877.1	MYB-related
		PB.4877.2	MYB-related
		PB.4881.1	MADS-MIKC
		PB.4881.2	MADS-MIKC
		PB.4881.3	MADS-M-type
		PB.4895.1	bHLH
		PB.4895.2	bHLH
		PB.491.1	GARP-G2-like
		PB.4933.1	C2H2
		PB.4933.2	C2H2
		PB.4933.3	C2H2
		PB.4941.1	C2C2-GATA
		PB.4970.1	C3H
		PB.497.1	FAR1
		PB.5009.1	CPP
		PB.5009.2	CPP
		PB.5017.1	MYB
		PB.5017.2	MYB
		PB.5130.1	bZIP
		PB.5130.3	bZIP
		PB.5130.4	bZIP
		PB.5142.2	MYB-related
		PB.5144.1	B3
		PB.5210.2	C2H2
		PB.5210.3	C2H2
		PB.5210.4	C2H2
		PB.5210.5	C2H2
		PB.5210.7	C2H2
		PB.5225.1	NF-YB
		PB.5231.1	MYB-related
		PB.5231.2	MYB-related
		PB.5238.1	WRKY
		PB.5238.2	WRKY
		PB.5238.3	WRKY
		PB.5238.4	WRKY
		PB.5238.5	WRKY
		PB.526.1	Trihelix
		PB.526.2	Trihelix
		PB.5263.2	GARP-G2-like
		PB.5321.1	HB-other
		PB.5321.2	HB-other
		PB.5321.3	HB-other
		PB.5321.4	HB-other
		PB.5323.1	RWP-RK
		PB.5323.2	RWP-RK
		PB.5323.3	RWP-RK
		PB.5323.4	RWP-RK
		PB.5323.5	RWP-RK
		PB.5323.6	RWP-RK
		PB.5323.7	RWP-RK
		PB.5323.8	RWP-RK
		PB.5353.1	MADS-M-type
		PB.5380.1	C3H
		PB.5392.2	bHLH
		PB.5394.1	Trihelix
		PB.5416.1	MYB
		PB.5416.2	MYB-related
		PB.5416.3	MYB
		PB.5439.1	MYB-related
		PB.5612.1	MYB-related
		PB.5628.1	C2C2-LSD
		PB.5631.1	NAC
		PB.5677.1	BES1
		PB.5713.1	bHLH
		PB.5713.2	bHLH
		PB.5713.3	bHLH
		PB.5713.4	bHLH
		PB.5741.1	RWP-RK
		PB.5741.2	RWP-RK
		PB.5741.3	RWP-RK
		PB.5747.1	HB-WOX
		PB.5794.1	C3H
		PB.5817.2	C2C2-GATA
		PB.5848.1	FAR1
		PB.5848.2	FAR1
		PB.5848.3	FAR1
		PB.5848.4	FAR1
		PB.5877.1	CPP
		PB.5920.1	FAR1
		PB.5920.2	FAR1
		PB.5921.1	FAR1
		PB.5922.1	FAR1
		PB.5974.2	WRKY
		PB.5974.3	WRKY
		PB.5974.4	WRKY
		PB.6041.1	bHLH
		PB.6111.1	Tify
		PB.6111.2	Tify
		PB.6111.3	Tify
		PB.6111.4	Tify
		PB.6111.5	Tify
		PB.6119.1	CPP
		PB.6165.1	NF-YC
		PB.6195.1	MYB
		PB.6195.2	MYB
		PB.6217.2	WRKY
		PB.6229.2	DBB
		PB.6239.1	C3H
		PB.6274.1	GARP-ARR-B
		PB.6286.1	HB-KNOX
		PB.6286.2	HB-KNOX
		PB.6286.3	HB-KNOX
		PB.6323.2	AP2/ERF-ERF
		PB.6332.1	bZIP
		PB.6335.1	CPP
		PB.6335.2	CPP
		PB.6335.3	CPP
		PB.6335.4	CPP
		PB.6335.5	CPP
		PB.6335.6	CPP
		PB.6335.7	CPP
		PB.6335.8	CPP
		PB.6445.1	B3
		PB.6447.1	B3
		PB.6447.2	B3
		PB.6447.3	B3
		PB.6448.1	B3
		PB.6448.4	B3
		PB.6448.5	B3
[truncated: 337 more rows]
