# Supplementary material for: A survey of transcriptome complexity using PacBio single-molecule real-time analysis combined with Illumina RNA sequencing for a better understanding of ricinoleic acid biosynthesis in Ricinus communis
Source: BMC Genomics. 2019 Jun 6;20:456. doi: 10.1186/s12864-019-5832-9 (PMC6555039; doi:10.1186/s12864-019-5832-9)
Supplement: Supplementary file 1 — Table S1. Statistics of sequencing data for three SMRT cells (1–2 k, 2-3 k and 3-6 k) by PacBio SMRT sequencing. Table S2. Statistics of reads of insert (ROI) for three SMRT cells (1–2 k, 2-3 k and 3-6 k) by PacBio SMRT sequencing. Table S3. Statistics of full-length reads for three SMRT cells (1–2 k, 2-3 k and 3-6 k) by PacBio SMRT sequencing. Table S4. Statistics of iterative clustering for error correction (ICE) for all isoforms by PacBio SMRT analysis. Table S5. The gene structure optimization information by PacBio SMRT sequencing. Table S6. The annotated information of 21,122 novel genes. Table S7. Detailed information on 250 fusion genes. Table S8. The list of 1356 TF genes. Table S9. Statistics of sequencing data for strains 349 and 1115 at three time points (7 DAF, 14 DAF and 21 DAF) by Illumina RNA sequencing. Table S10. Comparison of transcriptome sequencing reads with genome references by Illumina RNA sequencing. Table S11. The primers for quantitative real-time PCR in this study. (ZIP 1535 kb) [file 12864_2019_5832_MOESM1_ESM.zip › Supplementary table 9.xlsx]

## Sheet: Sheet1
Table S9 Statistics of sequencing data for strains 349 and 1115 at three time points (7 DAF, 14 DAF and 21 DAF) by Illumina RNA sequencing.
#Sample	BMK-ID	Read Sum	Base Sum	GC(%)	Q20(%)	Q30(%)
349 (7 d) -1	T01	20217914	6042197456	42.94	96.17	91.33
349 (7 d) -2	T02	21082762	6307604368	42.03	96.27	91.52
349 (7 d) -3	T03	24952431	7464687290	42.01	96.2	91.4
349 (14 d) -1	T04	23349219	6988229642	42.83	96.02	90.93
349 (14 d) -2	T05	25302539	7577753760	43.11	96.32	91.46
349 (14 d) -3	T06	23995946	7186375808	42.8	96.31	91.48
349 (21 d) -1	T07	22951115	6858594568	43.38	96.26	91.45
349 (21 d) -2	T08	20165714	6027487394	43.19	96.08	91.17
349 (21 d) -3	T09	20263523	6056415128	43.15	95.98	90.99
1115 (7 d) -1	T10	23185335	6939015234	44.05	96.16	91.27
1115 (7 d) -2	T11	23442721	7016932844	44.27	96.18	91.29
1115 (7 d) -3	T12	20752601	6210332914	43.87	95.78	90.57
1115 (14 d) -1	T13	23879933	7148150456	45.71	95.55	90.14
1115 (14 d) -2	T14	24088087	7213183924	45.77	96.07	91.03
1115 (14 d) -3	T15	22211795	6644245692	46.01	95.94	90.8
1115 (21 d) -1	T16	22376402	6697528102	44.71	95.75	90.49
1115 (21 d) -2	T17	20411556	6104867044	44.72	95.91	90.77
1115 (21 d) -3	T18	23419944	7011869382	44.81	96.08	91.08
