# Supplementary material for: A survey of transcriptome complexity using PacBio single-molecule real-time analysis combined with Illumina RNA sequencing for a better understanding of ricinoleic acid biosynthesis in Ricinus communis
Source: BMC Genomics. 2019 Jun 6;20:456. doi: 10.1186/s12864-019-5832-9 (PMC6555039; doi:10.1186/s12864-019-5832-9)
Supplement: Supplementary file 1 — Table S1. Statistics of sequencing data for three SMRT cells (1–2 k, 2-3 k and 3-6 k) by PacBio SMRT sequencing. Table S2. Statistics of reads of insert (ROI) for three SMRT cells (1–2 k, 2-3 k and 3-6 k) by PacBio SMRT sequencing. Table S3. Statistics of full-length reads for three SMRT cells (1–2 k, 2-3 k and 3-6 k) by PacBio SMRT sequencing. Table S4. Statistics of iterative clustering for error correction (ICE) for all isoforms by PacBio SMRT analysis. Table S5. The gene structure optimization information by PacBio SMRT sequencing. Table S6. The annotated information of 21,122 novel genes. Table S7. Detailed information on 250 fusion genes. Table S8. The list of 1356 TF genes. Table S9. Statistics of sequencing data for strains 349 and 1115 at three time points (7 DAF, 14 DAF and 21 DAF) by Illumina RNA sequencing. Table S10. Comparison of transcriptome sequencing reads with genome references by Illumina RNA sequencing. Table S11. The primers for quantitative real-time PCR in this study. (ZIP 1535 kb) [file 12864_2019_5832_MOESM1_ESM.zip › supplmental table 6.xlsx]

## Sheet: novel.iso.fa
Table S6 The annotated information of 21,122 novel genes.
Gene ID	GO ID	Annotation
PB.8118.2	GO:0003723	chloroplastic group iia intron splicing facilitator chloroplastic isoform x2
PB.8118.2	GO:0006655	chloroplastic group iia intron splicing facilitator chloroplastic isoform x2
PB.8118.2	GO:0055114	chloroplastic group iia intron splicing facilitator chloroplastic isoform x2
PB.8118.2	GO:0009902	chloroplastic group iia intron splicing facilitator chloroplastic isoform x2
PB.8118.2	GO:0019288	chloroplastic group iia intron splicing facilitator chloroplastic isoform x2
PB.8118.2	GO:0016117	chloroplastic group iia intron splicing facilitator chloroplastic isoform x2
PB.8118.2	GO:0016705	chloroplastic group iia intron splicing facilitator chloroplastic isoform x2
PB.8118.2	GO:0009055	chloroplastic group iia intron splicing facilitator chloroplastic isoform x2
PB.8118.2	GO:0010027	chloroplastic group iia intron splicing facilitator chloroplastic isoform x2
PB.8118.2	GO:0004497	chloroplastic group iia intron splicing facilitator chloroplastic isoform x2
PB.8118.2	GO:0009737	chloroplastic group iia intron splicing facilitator chloroplastic isoform x2
PB.8118.2	GO:0034660	chloroplastic group iia intron splicing facilitator chloroplastic isoform x2
PB.8118.2	GO:0020037	chloroplastic group iia intron splicing facilitator chloroplastic isoform x2
PB.8118.2	GO:0009507	chloroplastic group iia intron splicing facilitator chloroplastic isoform x2
PB.8118.2	GO:0005506	chloroplastic group iia intron splicing facilitator chloroplastic isoform x2
PB.8118.2	GO:0005783	chloroplastic group iia intron splicing facilitator chloroplastic isoform x2
PB.8118.2	GO:0009793	chloroplastic group iia intron splicing facilitator chloroplastic isoform x2
PB.8118.3	GO:0003723	chloroplastic group iia intron splicing facilitator chloroplastic-like
PB.8118.3	GO:0006655	chloroplastic group iia intron splicing facilitator chloroplastic-like
PB.8118.3	GO:0055114	chloroplastic group iia intron splicing facilitator chloroplastic-like
PB.8118.3	GO:0009902	chloroplastic group iia intron splicing facilitator chloroplastic-like
PB.8118.3	GO:0019288	chloroplastic group iia intron splicing facilitator chloroplastic-like
PB.8118.3	GO:0016117	chloroplastic group iia intron splicing facilitator chloroplastic-like
PB.8118.3	GO:0016705	chloroplastic group iia intron splicing facilitator chloroplastic-like
PB.8118.3	GO:0009055	chloroplastic group iia intron splicing facilitator chloroplastic-like
PB.8118.3	GO:0010027	chloroplastic group iia intron splicing facilitator chloroplastic-like
PB.8118.3	GO:0004497	chloroplastic group iia intron splicing facilitator chloroplastic-like
PB.8118.3	GO:0009737	chloroplastic group iia intron splicing facilitator chloroplastic-like
PB.8118.3	GO:0034660	chloroplastic group iia intron splicing facilitator chloroplastic-like
PB.8118.3	GO:0020037	chloroplastic group iia intron splicing facilitator chloroplastic-like
PB.8118.3	GO:0005506	chloroplastic group iia intron splicing facilitator chloroplastic-like
PB.8118.3	GO:0005783	chloroplastic group iia intron splicing facilitator chloroplastic-like
PB.8118.3	GO:0009793	chloroplastic group iia intron splicing facilitator chloroplastic-like
PB.8118.4	GO:0003723	chloroplastic group iia intron splicing facilitator chloroplastic-like
PB.8118.4	GO:0006655	chloroplastic group iia intron splicing facilitator chloroplastic-like
PB.8118.4	GO:0055114	chloroplastic group iia intron splicing facilitator chloroplastic-like
PB.8118.4	GO:0009902	chloroplastic group iia intron splicing facilitator chloroplastic-like
PB.8118.4	GO:0019288	chloroplastic group iia intron splicing facilitator chloroplastic-like
PB.8118.4	GO:0016117	chloroplastic group iia intron splicing facilitator chloroplastic-like
PB.8118.4	GO:0016705	chloroplastic group iia intron splicing facilitator chloroplastic-like
PB.8118.4	GO:0009055	chloroplastic group iia intron splicing facilitator chloroplastic-like
PB.8118.4	GO:0010027	chloroplastic group iia intron splicing facilitator chloroplastic-like
PB.8118.4	GO:0004497	chloroplastic group iia intron splicing facilitator chloroplastic-like
PB.8118.4	GO:0009737	chloroplastic group iia intron splicing facilitator chloroplastic-like
PB.8118.4	GO:0034660	chloroplastic group iia intron splicing facilitator chloroplastic-like
PB.8118.4	GO:0020037	chloroplastic group iia intron splicing facilitator chloroplastic-like
PB.8118.4	GO:0005506	chloroplastic group iia intron splicing facilitator chloroplastic-like
PB.8118.4	GO:0005783	chloroplastic group iia intron splicing facilitator chloroplastic-like
PB.8118.4	GO:0009793	chloroplastic group iia intron splicing facilitator chloroplastic-like
PB.8118.5	GO:0003723	chloroplastic group iia intron splicing facilitator chloroplastic-like
PB.8118.5	GO:0006655	chloroplastic group iia intron splicing facilitator chloroplastic-like
PB.8118.5	GO:0055114	chloroplastic group iia intron splicing facilitator chloroplastic-like
PB.8118.5	GO:0009902	chloroplastic group iia intron splicing facilitator chloroplastic-like
PB.8118.5	GO:0019288	chloroplastic group iia intron splicing facilitator chloroplastic-like
PB.8118.5	GO:0016117	chloroplastic group iia intron splicing facilitator chloroplastic-like
PB.8118.5	GO:0016705	chloroplastic group iia intron splicing facilitator chloroplastic-like
PB.8118.5	GO:0009055	chloroplastic group iia intron splicing facilitator chloroplastic-like
PB.8118.5	GO:0010027	chloroplastic group iia intron splicing facilitator chloroplastic-like
PB.8118.5	GO:0004497	chloroplastic group iia intron splicing facilitator chloroplastic-like
PB.8118.5	GO:0009737	chloroplastic group iia intron splicing facilitator chloroplastic-like
PB.8118.5	GO:0034660	chloroplastic group iia intron splicing facilitator chloroplastic-like
PB.8118.5	GO:0020037	chloroplastic group iia intron splicing facilitator chloroplastic-like
PB.8118.5	GO:0005506	chloroplastic group iia intron splicing facilitator chloroplastic-like
PB.8118.5	GO:0005783	chloroplastic group iia intron splicing facilitator chloroplastic-like
PB.8118.5	GO:0009793	chloroplastic group iia intron splicing facilitator chloroplastic-like
PB.8118.6	GO:0003723	chloroplastic group iia intron splicing facilitator chloroplastic-like
PB.8118.6	GO:0006655	chloroplastic group iia intron splicing facilitator chloroplastic-like
PB.8118.6	GO:0055114	chloroplastic group iia intron splicing facilitator chloroplastic-like
PB.8118.6	GO:0009902	chloroplastic group iia intron splicing facilitator chloroplastic-like
PB.8118.6	GO:0019288	chloroplastic group iia intron splicing facilitator chloroplastic-like
PB.8118.6	GO:0016117	chloroplastic group iia intron splicing facilitator chloroplastic-like
PB.8118.6	GO:0016705	chloroplastic group iia intron splicing facilitator chloroplastic-like
PB.8118.6	GO:0009055	chloroplastic group iia intron splicing facilitator chloroplastic-like
PB.8118.6	GO:0010027	chloroplastic group iia intron splicing facilitator chloroplastic-like
PB.8118.6	GO:0004497	chloroplastic group iia intron splicing facilitator chloroplastic-like
PB.8118.6	GO:0009737	chloroplastic group iia intron splicing facilitator chloroplastic-like
PB.8118.6	GO:0034660	chloroplastic group iia intron splicing facilitator chloroplastic-like
PB.8118.6	GO:0020037	chloroplastic group iia intron splicing facilitator chloroplastic-like
PB.8118.6	GO:0005506	chloroplastic group iia intron splicing facilitator chloroplastic-like
PB.8118.6	GO:0005783	chloroplastic group iia intron splicing facilitator chloroplastic-like
PB.8118.6	GO:0009793	chloroplastic group iia intron splicing facilitator chloroplastic-like
PB.8118.7	GO:0003723	chloroplastic group iia intron splicing facilitator chloroplastic
PB.8118.7	GO:0006655	chloroplastic group iia intron splicing facilitator chloroplastic
PB.8118.7	GO:0055114	chloroplastic group iia intron splicing facilitator chloroplastic
PB.8118.7	GO:0009902	chloroplastic group iia intron splicing facilitator chloroplastic
PB.8118.7	GO:0019288	chloroplastic group iia intron splicing facilitator chloroplastic
PB.8118.7	GO:0016117	chloroplastic group iia intron splicing facilitator chloroplastic
PB.8118.7	GO:0016705	chloroplastic group iia intron splicing facilitator chloroplastic
PB.8118.7	GO:0009055	chloroplastic group iia intron splicing facilitator chloroplastic
PB.8118.7	GO:0010027	chloroplastic group iia intron splicing facilitator chloroplastic
PB.8118.7	GO:0004497	chloroplastic group iia intron splicing facilitator chloroplastic
PB.8118.7	GO:0009737	chloroplastic group iia intron splicing facilitator chloroplastic
PB.8118.7	GO:0034660	chloroplastic group iia intron splicing facilitator chloroplastic
PB.8118.7	GO:0020037	chloroplastic group iia intron splicing facilitator chloroplastic
PB.8118.7	GO:0005506	chloroplastic group iia intron splicing facilitator chloroplastic
PB.8118.7	GO:0005783	chloroplastic group iia intron splicing facilitator chloroplastic
PB.8118.7	GO:0009793	chloroplastic group iia intron splicing facilitator chloroplastic
PB.812.1	GO:0005097	tbc domain-containing family protein
PB.812.1	GO:0032851	tbc domain-containing family protein
PB.8124.1	GO:0003676	protein argonaute 2-like
PB.8125.1	GO:0050660	aldehyde oxidase 4 family protein
PB.8125.1	GO:0016614	aldehyde oxidase 4 family protein
PB.8125.1	GO:0005506	aldehyde oxidase 4 family protein
PB.8125.1	GO:0009055	aldehyde oxidase 4 family protein
PB.8125.1	GO:0051537	aldehyde oxidase 4 family protein
PB.8125.1	GO:0055114	aldehyde oxidase 4 family protein
PB.8125.1	GO:0010293	aldehyde oxidase 4 family protein
PB.8125.2	GO:0050660	abscisic-aldehyde oxidase-like isoform x5
PB.8125.2	GO:0016614	abscisic-aldehyde oxidase-like isoform x5
PB.8125.2	GO:0004031	abscisic-aldehyde oxidase-like isoform x5
PB.8125.2	GO:0005506	abscisic-aldehyde oxidase-like isoform x5
PB.8125.2	GO:0009055	abscisic-aldehyde oxidase-like isoform x5
PB.8125.2	GO:0051537	abscisic-aldehyde oxidase-like isoform x5
PB.8125.2	GO:0055114	abscisic-aldehyde oxidase-like isoform x5
PB.8126.1	GO:0005975	lysosomal beta glucosidase-like
PB.8126.1	GO:0008422	lysosomal beta glucosidase-like
PB.8126.2	GO:0005975	lysosomal beta glucosidase-like
PB.8126.2	GO:0008422	lysosomal beta glucosidase-like
PB.8127.1	GO:0005975	lysosomal beta glucosidase-like
PB.8127.1	GO:0008422	lysosomal beta glucosidase-like
PB.8128.1	GO:0048580	high-level expression of sugar-inducible gene isoform 1
PB.8128.1	GO:0008270	high-level expression of sugar-inducible gene isoform 1
PB.8128.1	GO:0006355	high-level expression of sugar-inducible gene isoform 1
PB.8128.1	GO:0003677	high-level expression of sugar-inducible gene isoform 1
PB.8128.1	GO:0005634	high-level expression of sugar-inducible gene isoform 1
PB.8128.2	GO:0048580	high-level expression of sugar-inducible gene isoform 1
PB.8128.2	GO:0008270	high-level expression of sugar-inducible gene isoform 1
PB.8128.2	GO:0006355	high-level expression of sugar-inducible gene isoform 1
PB.8128.2	GO:0003677	high-level expression of sugar-inducible gene isoform 1
PB.8128.2	GO:0005634	high-level expression of sugar-inducible gene isoform 1
PB.8128.3	GO:0008270	high-level expression of sugar-inducible gene isoform 1
PB.8128.3	GO:0006355	high-level expression of sugar-inducible gene isoform 1
PB.8128.3	GO:0003677	high-level expression of sugar-inducible gene isoform 1
PB.8128.3	GO:0005634	high-level expression of sugar-inducible gene isoform 1
PB.8128.4	GO:0008270	high-level expression of sugar-inducible gene isoform 1
PB.8128.4	GO:0005739	high-level expression of sugar-inducible gene isoform 1
PB.8128.4	GO:0006355	high-level expression of sugar-inducible gene isoform 1
PB.8128.4	GO:0003677	high-level expression of sugar-inducible gene isoform 1
PB.8128.4	GO:2000034	high-level expression of sugar-inducible gene isoform 1
PB.8128.4	GO:0010030	high-level expression of sugar-inducible gene isoform 1
PB.8128.4	GO:0005634	high-level expression of sugar-inducible gene isoform 1
PB.8128.5	GO:0008270	high-level expression of sugar-inducible gene isoform 1
PB.8128.5	GO:0006355	high-level expression of sugar-inducible gene isoform 1
PB.8128.5	GO:0003677	high-level expression of sugar-inducible gene isoform 1
PB.8128.5	GO:0005634	high-level expression of sugar-inducible gene isoform 1
PB.8128.6	GO:0048580	b3 domain-containing transcription repressor val1-like
PB.8128.6	GO:0008270	b3 domain-containing transcription repressor val1-like
PB.8128.6	GO:0006355	b3 domain-containing transcription repressor val1-like
PB.8128.6	GO:0003677	b3 domain-containing transcription repressor val1-like
PB.8128.6	GO:0005634	b3 domain-containing transcription repressor val1-like
PB.8128.7	GO:0008270	b3 domain-containing transcription repressor val1-like
PB.8128.7	GO:0006355	b3 domain-containing transcription repressor val1-like
PB.8128.7	GO:0003677	b3 domain-containing transcription repressor val1-like
PB.8128.7	GO:0005634	b3 domain-containing transcription repressor val1-like
PB.8130.2	GO:0003676	dead box atp-dependent rna
PB.8130.2	GO:0005524	dead box atp-dependent rna
PB.8130.2	GO:0008026	dead box atp-dependent rna
PB.8130.3	GO:0003676	dead box atp-dependent rna
PB.8130.3	GO:0005524	dead box atp-dependent rna
PB.8130.3	GO:0008026	dead box atp-dependent rna
PB.8133.1	GO:0006413	eukaryotic translation initiation factor 2 subunit beta
PB.8133.1	GO:0003743	eukaryotic translation initiation factor 2 subunit beta
PB.8134.2	GO:0016798	pentatricopeptide repeat-containing protein at4g11690
PB.8134.2	GO:0008152	pentatricopeptide repeat-containing protein at4g11690
PB.8135.1	GO:0042973	glucan endo- -beta-glucosidase
PB.8135.1	GO:0005975	glucan endo- -beta-glucosidase
PB.8135.1	GO:0043169	glucan endo- -beta-glucosidase
PB.8135.2	GO:0042973	glucan endo- -beta-glucosidase
PB.8135.2	GO:0005975	glucan endo- -beta-glucosidase
PB.8135.2	GO:0043169	glucan endo- -beta-glucosidase
PB.8136.1	GO:0051928	cax-interacting protein 4
PB.8136.1	GO:0008270	cax-interacting protein 4
PB.8136.1	GO:0003676	cax-interacting protein 4
PB.8136.1	GO:0016558	cax-interacting protein 4
PB.8136.1	GO:0048573	cax-interacting protein 4
PB.8136.1	GO:0006891	cax-interacting protein 4
PB.8136.1	GO:0006869	cax-interacting protein 4
PB.8136.1	GO:0010351	cax-interacting protein 4
PB.8136.1	GO:0005737	cax-interacting protein 4
PB.8137.1	GO:0050896	outer envelope pore protein chloroplastic-like
PB.8137.1	GO:0009536	outer envelope pore protein chloroplastic-like
PB.8137.1	GO:0016020	outer envelope pore protein chloroplastic-like
PB.8140.1	GO:0006184	gtp-binding protein obg isoform 2
PB.8140.1	GO:0000287	gtp-binding protein obg isoform 2
PB.8140.1	GO:0003924	gtp-binding protein obg isoform 2
PB.8140.1	GO:0005525	gtp-binding protein obg isoform 2
PB.8140.2	GO:0006184	gtp-binding protein obg isoform 2
PB.8140.2	GO:0000287	gtp-binding protein obg isoform 2
PB.8140.2	GO:0003924	gtp-binding protein obg isoform 2
PB.8140.2	GO:0005525	gtp-binding protein obg isoform 2
PB.8140.3	GO:0006184	gtp-binding protein obg isoform 2
PB.8140.3	GO:0000287	gtp-binding protein obg isoform 2
PB.8140.3	GO:0003924	gtp-binding protein obg isoform 2
PB.8140.3	GO:0005525	gtp-binding protein obg isoform 2
PB.8140.4	GO:0006184	gtp-binding protein obg isoform 2
PB.8140.4	GO:0000287	gtp-binding protein obg isoform 2
PB.8140.4	GO:0003924	gtp-binding protein obg isoform 2
PB.8140.4	GO:0005525	gtp-binding protein obg isoform 2
PB.8141.1	GO:0043161	20s proteasome alpha subunit g1
PB.8141.1	GO:0005829	20s proteasome alpha subunit g1
PB.8141.1	GO:0009651	20s proteasome alpha subunit g1
PB.8141.1	GO:0051788	20s proteasome alpha subunit g1
PB.8141.1	GO:0009409	20s proteasome alpha subunit g1
PB.8141.1	GO:0080129	20s proteasome alpha subunit g1
PB.8141.1	GO:0004298	20s proteasome alpha subunit g1
PB.8141.1	GO:0005774	20s proteasome alpha subunit g1
PB.8141.1	GO:0006972	20s proteasome alpha subunit g1
PB.8141.1	GO:0006833	20s proteasome alpha subunit g1
PB.8141.1	GO:0007030	20s proteasome alpha subunit g1
PB.8141.1	GO:0006096	20s proteasome alpha subunit g1
PB.8141.1	GO:0019773	20s proteasome alpha subunit g1
PB.8141.1	GO:0006094	20s proteasome alpha subunit g1
PB.8141.1	GO:0009853	20s proteasome alpha subunit g1
PB.8141.1	GO:0046686	20s proteasome alpha subunit g1
PB.8141.1	GO:0005634	20s proteasome alpha subunit g1
PB.8141.1	GO:0005886	20s proteasome alpha subunit g1
PB.8141.1	GO:0048046	20s proteasome alpha subunit g1
PB.8142.1	GO:0005730	40s ribosomal protein s7-like
PB.8142.1	GO:0022626	40s ribosomal protein s7-like
PB.8142.1	GO:0003735	40s ribosomal protein s7-like
PB.8142.1	GO:0005886	40s ribosomal protein s7-like
PB.8142.1	GO:0005618	40s ribosomal protein s7-like
PB.8142.1	GO:0009507	40s ribosomal protein s7-like
PB.8142.1	GO:0006412	40s ribosomal protein s7-like
PB.8143.1	GO:0046835	fggy carbohydrate kinase domain-containing protein isoform x1
PB.8143.1	GO:0016773	fggy carbohydrate kinase domain-containing protein isoform x1
PB.8143.1	GO:0019200	fggy carbohydrate kinase domain-containing protein isoform x1
PB.8143.1	GO:0009507	fggy carbohydrate kinase domain-containing protein isoform x1
PB.8143.2	GO:0046835	fggy carbohydrate kinase domain-containing protein isoform x1
PB.8143.2	GO:0016773	fggy carbohydrate kinase domain-containing protein isoform x1
PB.8143.2	GO:0019200	fggy carbohydrate kinase domain-containing protein isoform x1
PB.8143.2	GO:0009507	fggy carbohydrate kinase domain-containing protein isoform x1
PB.8144.1	GO:0016020	uncharacterized protein loc105141283
PB.8146.1	GO:0016491	cyclopropane-fatty-acyl-phospholipid synthase isoform 1
PB.8146.1	GO:0008825	cyclopropane-fatty-acyl-phospholipid synthase isoform 1
PB.8146.1	GO:0008610	cyclopropane-fatty-acyl-phospholipid synthase isoform 1
PB.8146.1	GO:0032259	cyclopropane-fatty-acyl-phospholipid synthase isoform 1
PB.8146.1	GO:0055114	cyclopropane-fatty-acyl-phospholipid synthase isoform 1
PB.8146.3	GO:0016491	cyclopropane-fatty-acyl-phospholipid synthase isoform 1
PB.8146.3	GO:0008825	cyclopropane-fatty-acyl-phospholipid synthase isoform 1
PB.8146.3	GO:0008610	cyclopropane-fatty-acyl-phospholipid synthase isoform 1
PB.8146.3	GO:0032259	cyclopropane-fatty-acyl-phospholipid synthase isoform 1
PB.8146.3	GO:0055114	cyclopropane-fatty-acyl-phospholipid synthase isoform 1
PB.8146.4	GO:0008152	cyclopropane-fatty-acyl-phospholipid synthase isoform 1
PB.8146.4	GO:0008168	cyclopropane-fatty-acyl-phospholipid synthase isoform 1
PB.8146.5	GO:0008825	cyclopropane-fatty-acyl-phospholipid synthase family protein
PB.8146.5	GO:0008610	cyclopropane-fatty-acyl-phospholipid synthase family protein
PB.8146.5	GO:0032259	cyclopropane-fatty-acyl-phospholipid synthase family protein
PB.8147.1	GO:0042538	protein nrt1 ptr family -like
PB.8147.1	GO:0042742	protein nrt1 ptr family -like
PB.8147.1	GO:0080052	protein nrt1 ptr family -like
PB.8147.1	GO:0009624	protein nrt1 ptr family -like
PB.8147.1	GO:0042939	protein nrt1 ptr family -like
PB.8147.1	GO:0009753	protein nrt1 ptr family -like
PB.8147.1	GO:0042936	protein nrt1 ptr family -like
PB.8147.1	GO:0043201	protein nrt1 ptr family -like
PB.8147.1	GO:0009611	protein nrt1 ptr family -like
PB.8147.1	GO:0009751	protein nrt1 ptr family -like
PB.8147.1	GO:0009737	protein nrt1 ptr family -like
PB.8147.1	GO:0042937	protein nrt1 ptr family -like
PB.8147.1	GO:0016020	protein nrt1 ptr family -like
PB.8147.1	GO:0080053	protein nrt1 ptr family -like
PB.8147.1	GO:0042938	protein nrt1 ptr family -like
PB.8147.2	GO:0042538	protein nrt1 ptr family -like
PB.8147.2	GO:0042742	protein nrt1 ptr family -like
PB.8147.2	GO:0080052	protein nrt1 ptr family -like
PB.8147.2	GO:0009624	protein nrt1 ptr family -like
PB.8147.2	GO:0042939	protein nrt1 ptr family -like
PB.8147.2	GO:0009753	protein nrt1 ptr family -like
PB.8147.2	GO:0042936	protein nrt1 ptr family -like
PB.8147.2	GO:0043201	protein nrt1 ptr family -like
PB.8147.2	GO:0009611	protein nrt1 ptr family -like
PB.8147.2	GO:0009751	protein nrt1 ptr family -like
PB.8147.2	GO:0009737	protein nrt1 ptr family -like
PB.8147.2	GO:0042937	protein nrt1 ptr family -like
PB.8147.2	GO:0016020	protein nrt1 ptr family -like
PB.8147.2	GO:0080053	protein nrt1 ptr family -like
PB.8147.2	GO:0042938	protein nrt1 ptr family -like
PB.8147.3	GO:0042538	protein nrt1 ptr family -like
PB.8147.3	GO:0042742	protein nrt1 ptr family -like
PB.8147.3	GO:0080052	protein nrt1 ptr family -like
PB.8147.3	GO:0009624	protein nrt1 ptr family -like
PB.8147.3	GO:0042939	protein nrt1 ptr family -like
PB.8147.3	GO:0009753	protein nrt1 ptr family -like
PB.8147.3	GO:0042936	protein nrt1 ptr family -like
PB.8147.3	GO:0043201	protein nrt1 ptr family -like
PB.8147.3	GO:0009611	protein nrt1 ptr family -like
PB.8147.3	GO:0009751	protein nrt1 ptr family -like
PB.8147.3	GO:0009737	protein nrt1 ptr family -like
PB.8147.3	GO:0042937	protein nrt1 ptr family -like
PB.8147.3	GO:0016020	protein nrt1 ptr family -like
PB.8147.3	GO:0080053	protein nrt1 ptr family -like
PB.8147.3	GO:0042938	protein nrt1 ptr family -like
PB.8148.1	GO:0003676	uncharacterized protein loc105129896
PB.8148.1	GO:0000166	uncharacterized protein loc105129896
PB.8148.2	GO:0003676	uncharacterized protein loc105129896
PB.8148.2	GO:0000166	uncharacterized protein loc105129896
PB.8148.4	GO:0003676	uncharacterized protein loc105129896
PB.8148.4	GO:0000166	uncharacterized protein loc105129896
PB.8149.1	GO:0016740	tetratricopeptide repeat protein 7a-like
PB.8151.1	GO:0016021	phosphate transporter pho1-like isoform x1
PB.8151.3	GO:0016021	phosphate transporter pho1
PB.8152.2	GO:0050660	fatty alcohol oxidase 3 isoform 1
PB.8152.2	GO:0046577	fatty alcohol oxidase 3 isoform 1
PB.8152.2	GO:0055114	fatty alcohol oxidase 3 isoform 1
PB.8152.3	GO:0006066	long-chain-alcohol oxidase fao1
PB.8152.3	GO:0050660	long-chain-alcohol oxidase fao1
PB.8152.3	GO:0009055	long-chain-alcohol oxidase fao1
PB.8152.3	GO:0046577	long-chain-alcohol oxidase fao1
PB.8152.3	GO:0043231	long-chain-alcohol oxidase fao1
PB.8152.3	GO:0055114	long-chain-alcohol oxidase fao1
PB.8152.4	GO:0006066	fatty alcohol oxidase 3 isoform 1
PB.8152.4	GO:0050660	fatty alcohol oxidase 3 isoform 1
PB.8152.4	GO:0009055	fatty alcohol oxidase 3 isoform 1
PB.8152.4	GO:0046577	fatty alcohol oxidase 3 isoform 1
PB.8152.4	GO:0043231	fatty alcohol oxidase 3 isoform 1
PB.8152.4	GO:0055114	fatty alcohol oxidase 3 isoform 1
PB.8152.6	GO:0006066	fatty alcohol oxidase 3 isoform 1
PB.8152.6	GO:0050660	fatty alcohol oxidase 3 isoform 1
PB.8152.6	GO:0009055	fatty alcohol oxidase 3 isoform 1
PB.8152.6	GO:0046577	fatty alcohol oxidase 3 isoform 1
PB.8152.6	GO:0043231	fatty alcohol oxidase 3 isoform 1
PB.8152.6	GO:0055114	fatty alcohol oxidase 3 isoform 1
PB.8154.1	GO:0017089	pleckstrin homology domain-containing family a member 8-like
PB.8154.1	GO:0005737	pleckstrin homology domain-containing family a member 8-like
PB.8154.1	GO:0051861	pleckstrin homology domain-containing family a member 8-like
PB.8154.1	GO:0046836	pleckstrin homology domain-containing family a member 8-like
PB.8154.1	GO:0005886	pleckstrin homology domain-containing family a member 8-like
PB.8155.1	GO:0017089	pleckstrin homology domain-containing family a member 8-like
PB.8155.1	GO:0005737	pleckstrin homology domain-containing family a member 8-like
PB.8155.1	GO:0051861	pleckstrin homology domain-containing family a member 8-like
PB.8155.1	GO:0046836	pleckstrin homology domain-containing family a member 8-like
PB.8155.1	GO:0005886	pleckstrin homology domain-containing family a member 8-like
PB.8159.1	GO:0005509	serine threonine protein phosphatase 2a regulatory subunit b beta-like
PB.816.1	GO:0003677	homeobox-leucine zipper protein meristem l1-like
PB.8160.10	GO:0005509	serine threonine protein phosphatase 2a regulatory subunit b beta-like
PB.8160.11	GO:0005509	serine threonine protein phosphatase 2a regulatory subunit b beta-like
PB.8160.12	GO:0005509	serine threonine protein phosphatase 2a regulatory subunit b beta-like
PB.8160.13	GO:0005739	calcium-binding ef-hand family protein isoform 1
PB.8160.13	GO:0005509	calcium-binding ef-hand family protein isoform 1
PB.8160.14	GO:0005509	serine threonine protein phosphatase 2a regulatory subunit b beta-like
PB.8160.2	GO:0005509	serine threonine protein phosphatase 2a regulatory subunit b beta-like
PB.8160.3	GO:0005509	serine threonine protein phosphatase 2a regulatory subunit b beta-like
PB.8160.4	GO:0005509	serine threonine protein phosphatase 2a regulatory subunit b beta-like
PB.8160.5	GO:0005509	serine threonine protein phosphatase 2a regulatory subunit b beta-like
PB.8160.6	GO:0005509	serine threonine protein phosphatase 2a regulatory subunit b beta-like
PB.8160.7	GO:0005509	serine threonine protein phosphatase 2a regulatory subunit b beta-like
PB.8160.8	GO:0005509	serine threonine protein phosphatase 2a regulatory subunit b beta-like
PB.8160.9	GO:0005509	serine threonine protein phosphatase 2a regulatory subunit b beta-like
PB.8161.2	GO:0006468	casein kinase i-like isoform x1
PB.8161.2	GO:0005524	casein kinase i-like isoform x1
PB.8161.2	GO:0004674	casein kinase i-like isoform x1
PB.8161.3	GO:0006468	casein kinase i-like
PB.8161.3	GO:0005524	casein kinase i-like
PB.8161.3	GO:0004674	casein kinase i-like
PB.8161.4	GO:0006468	casein kinase i-like
PB.8161.4	GO:0005524	casein kinase i-like
PB.8161.4	GO:0004674	casein kinase i-like
PB.8161.5	GO:0006468	casein kinase i-like
PB.8161.5	GO:0005524	casein kinase i-like
PB.8161.5	GO:0004674	casein kinase i-like
PB.8163.1	GO:0009524	serine threonine-protein kinase tricorner-like
PB.8163.1	GO:0005886	serine threonine-protein kinase tricorner-like
PB.8163.1	GO:0006468	serine threonine-protein kinase tricorner-like
PB.8163.1	GO:0005524	serine threonine-protein kinase tricorner-like
PB.8163.1	GO:0005634	serine threonine-protein kinase tricorner-like
PB.8163.1	GO:0005829	serine threonine-protein kinase tricorner-like
PB.8163.1	GO:0004674	serine threonine-protein kinase tricorner-like
PB.8163.2	GO:0009524	serine threonine-protein kinase tricorner-like
PB.8163.2	GO:0005886	serine threonine-protein kinase tricorner-like
PB.8163.2	GO:0006468	serine threonine-protein kinase tricorner-like
PB.8163.2	GO:0005524	serine threonine-protein kinase tricorner-like
PB.8163.2	GO:0005634	serine threonine-protein kinase tricorner-like
PB.8163.2	GO:0005829	serine threonine-protein kinase tricorner-like
PB.8163.2	GO:0004674	serine threonine-protein kinase tricorner-like
PB.8164.1	GO:0003676	g-type lectin s-receptor-like serine threonine-protein kinase rlk1
PB.8164.1	GO:0048544	g-type lectin s-receptor-like serine threonine-protein kinase rlk1
PB.8164.1	GO:0006468	g-type lectin s-receptor-like serine threonine-protein kinase rlk1
PB.8164.1	GO:0005524	g-type lectin s-receptor-like serine threonine-protein kinase rlk1
PB.8164.1	GO:0004674	g-type lectin s-receptor-like serine threonine-protein kinase rlk1
PB.8166.1	GO:0004715	serine threonine-protein kinase ht1-like isoform x2
PB.8166.1	GO:0006468	serine threonine-protein kinase ht1-like isoform x2
PB.8166.1	GO:0016597	serine threonine-protein kinase ht1-like isoform x2
PB.8166.1	GO:0005524	serine threonine-protein kinase ht1-like isoform x2
PB.8166.1	GO:0004674	serine threonine-protein kinase ht1-like isoform x2
PB.8166.2	GO:0004715	serine threonine-protein kinase ht1-like isoform x1
PB.8166.2	GO:0006468	serine threonine-protein kinase ht1-like isoform x1
PB.8166.2	GO:0016597	serine threonine-protein kinase ht1-like isoform x1
PB.8166.2	GO:0005524	serine threonine-protein kinase ht1-like isoform x1
PB.8166.2	GO:0004674	serine threonine-protein kinase ht1-like isoform x1
PB.8167.1	GO:0030170	serine decarboxylase-like
PB.8167.1	GO:0019752	serine decarboxylase-like
PB.8167.1	GO:0004398	serine decarboxylase-like
PB.8168.1	GO:0046872	abscisic acid 8 -hydroxylase 3-like
PB.8168.1	GO:0016491	abscisic acid 8 -hydroxylase 3-like
PB.8169.2	GO:0046983	trans-resveratrol di-o-methyltransferase
PB.8169.2	GO:0050630	trans-resveratrol di-o-methyltransferase
PB.8169.2	GO:0032259	trans-resveratrol di-o-methyltransferase
PB.8170.1	GO:0005737	cop9 signalosome complex subunit 7 -like protein
PB.8170.1	GO:0008180	cop9 signalosome complex subunit 7 -like protein
PB.8171.1	GO:0046983	6a-hydroxymaackiain methyltransferase family protein
PB.8171.1	GO:0050630	6a-hydroxymaackiain methyltransferase family protein
PB.8171.1	GO:0032259	6a-hydroxymaackiain methyltransferase family protein
PB.8173.1	GO:0006952	mlo-like protein 12-like
PB.8173.1	GO:0005516	mlo-like protein 12-like
PB.8173.1	GO:0009607	mlo-like protein 12-like
PB.8173.1	GO:0016021	mlo-like protein 12-like
PB.8175.1	GO:0005773	prohibitin- mitochondrial-like
PB.8175.1	GO:0005886	prohibitin- mitochondrial-like
PB.8175.1	GO:0006950	prohibitin- mitochondrial-like
PB.8175.1	GO:0005618	prohibitin- mitochondrial-like
PB.8175.1	GO:0005747	prohibitin- mitochondrial-like
PB.8175.1	GO:0009507	prohibitin- mitochondrial-like
PB.8175.2	GO:0005773	prohibitin- mitochondrial-like
PB.8175.2	GO:0005886	prohibitin- mitochondrial-like
PB.8175.2	GO:0006950	prohibitin- mitochondrial-like
PB.8175.2	GO:0005618	prohibitin- mitochondrial-like
PB.8175.2	GO:0005747	prohibitin- mitochondrial-like
PB.8175.2	GO:0009507	prohibitin- mitochondrial-like
PB.8179.1	GO:0006184	interferon-induced guanylate-binding
PB.8179.1	GO:0003924	interferon-induced guanylate-binding
PB.8179.1	GO:0005525	interferon-induced guanylate-binding
PB.8179.2	GO:0006184	interferon-induced guanylate-binding
PB.8179.2	GO:0003924	interferon-induced guanylate-binding
PB.8179.2	GO:0005525	interferon-induced guanylate-binding
PB.8181.1	GO:0003700	homeodomain-like transcriptional isoform 5
PB.8181.1	GO:0043565	homeodomain-like transcriptional isoform 5
PB.8181.1	GO:0005634	homeodomain-like transcriptional isoform 5
PB.8181.1	GO:0006355	homeodomain-like transcriptional isoform 5
PB.8181.2	GO:0003700	homeodomain-like transcriptional isoform 5
PB.8181.2	GO:0043565	homeodomain-like transcriptional isoform 5
PB.8181.2	GO:0005634	homeodomain-like transcriptional isoform 5
PB.8181.2	GO:0006355	homeodomain-like transcriptional isoform 5
PB.8181.3	GO:0003700	homeobox protein
PB.8181.3	GO:0043565	homeobox protein
PB.8181.3	GO:0005634	homeobox protein
PB.8181.3	GO:0006355	homeobox protein
PB.8181.5	GO:0003700	homeodomain-like transcriptional isoform 2
PB.8181.5	GO:0043565	homeodomain-like transcriptional isoform 2
PB.8181.5	GO:0005634	homeodomain-like transcriptional isoform 2
PB.8181.5	GO:0006355	homeodomain-like transcriptional isoform 2
PB.8181.6	GO:0003700	homeodomain-like transcriptional isoform 2
PB.8181.6	GO:0043565	homeodomain-like transcriptional isoform 2
PB.8181.6	GO:0005634	homeodomain-like transcriptional isoform 2
PB.8181.6	GO:0006355	homeodomain-like transcriptional isoform 2
PB.8181.7	GO:0003700	homeodomain-like transcriptional isoform 2
PB.8181.7	GO:0043565	homeodomain-like transcriptional isoform 2
PB.8181.7	GO:0005634	homeodomain-like transcriptional isoform 2
PB.8181.7	GO:0006355	homeodomain-like transcriptional isoform 2
PB.8181.8	GO:0003700	homeodomain-like transcriptional isoform 2
PB.8181.8	GO:0043565	homeodomain-like transcriptional isoform 2
PB.8181.8	GO:0005634	homeodomain-like transcriptional isoform 2
PB.8181.8	GO:0006355	homeodomain-like transcriptional isoform 2
PB.8184.1	GO:0042176	26s proteasome regulatory subunit s2 1a isoform 2
PB.8184.1	GO:0000502	26s proteasome regulatory subunit s2 1a isoform 2
PB.8184.1	GO:0050790	26s proteasome regulatory subunit s2 1a isoform 2
PB.8184.1	GO:0030234	26s proteasome regulatory subunit s2 1a isoform 2
PB.8184.3	GO:0042176	26s proteasome non-atpase regulatory subunit 2 homolog a-like
PB.8184.3	GO:0000502	26s proteasome non-atpase regulatory subunit 2 homolog a-like
PB.8184.3	GO:0050790	26s proteasome non-atpase regulatory subunit 2 homolog a-like
PB.8184.3	GO:0030234	26s proteasome non-atpase regulatory subunit 2 homolog a-like
PB.8184.4	GO:0042176	26s proteasome non-atpase regulatory subunit 2 homolog a-like
PB.8184.4	GO:0000502	26s proteasome non-atpase regulatory subunit 2 homolog a-like
PB.8184.4	GO:0050790	26s proteasome non-atpase regulatory subunit 2 homolog a-like
PB.8184.4	GO:0030234	26s proteasome non-atpase regulatory subunit 2 homolog a-like
PB.8184.5	GO:0042176	26s proteasome non-atpase regulatory subunit 2 1a
PB.8184.5	GO:0000502	26s proteasome non-atpase regulatory subunit 2 1a
PB.8184.5	GO:0050790	26s proteasome non-atpase regulatory subunit 2 1a
PB.8184.5	GO:0030234	26s proteasome non-atpase regulatory subunit 2 1a
PB.8184.6	GO:0042176	26s proteasome non-atpase regulatory subunit 2 homolog a-like
PB.8184.6	GO:0000502	26s proteasome non-atpase regulatory subunit 2 homolog a-like
PB.8184.6	GO:0050790	26s proteasome non-atpase regulatory subunit 2 homolog a-like
PB.8184.6	GO:0030234	26s proteasome non-atpase regulatory subunit 2 homolog a-like
PB.8185.1	GO:0000278	ddb1- and cul4-associated factor 13
PB.8185.1	GO:0006396	ddb1- and cul4-associated factor 13
PB.8185.1	GO:0009220	ddb1- and cul4-associated factor 13
PB.8185.1	GO:0080008	ddb1- and cul4-associated factor 13
PB.8185.1	GO:0005834	ddb1- and cul4-associated factor 13
PB.8185.1	GO:0000166	ddb1- and cul4-associated factor 13
PB.8185.3	GO:0000278	ddb1- and cul4-associated factor 13
PB.8185.3	GO:0006396	ddb1- and cul4-associated factor 13
PB.8185.3	GO:0009220	ddb1- and cul4-associated factor 13
PB.8185.3	GO:0080008	ddb1- and cul4-associated factor 13
PB.8185.3	GO:0005834	ddb1- and cul4-associated factor 13
PB.8185.3	GO:0000166	ddb1- and cul4-associated factor 13
PB.8187.1	GO:0030170	tyrosine aminotransferase-like
PB.8187.1	GO:0004838	tyrosine aminotransferase-like
PB.8187.1	GO:0006520	tyrosine aminotransferase-like
PB.8187.1	GO:0009058	tyrosine aminotransferase-like
PB.8187.1	GO:0080130	tyrosine aminotransferase-like
PB.8187.2	GO:0030170	probable aminotransferase tat2
PB.8187.2	GO:0004838	probable aminotransferase tat2
PB.8187.2	GO:0006520	probable aminotransferase tat2
PB.8187.2	GO:0009058	probable aminotransferase tat2
PB.8187.2	GO:0080130	probable aminotransferase tat2
PB.8187.3	GO:0030170	probable aminotransferase tat2
PB.8187.3	GO:0006520	probable aminotransferase tat2
PB.8187.3	GO:0009058	probable aminotransferase tat2
PB.8187.3	GO:0008483	probable aminotransferase tat2
PB.8189.3	GO:0005524	phospholipid-transporting atpase 2 isoform x1
PB.8189.3	GO:0004012	phospholipid-transporting atpase 2 isoform x1
PB.8189.3	GO:0000287	phospholipid-transporting atpase 2 isoform x1
PB.8189.3	GO:0006812	phospholipid-transporting atpase 2 isoform x1
PB.8189.3	GO:0016021	phospholipid-transporting atpase 2 isoform x1
PB.8189.3	GO:0015914	phospholipid-transporting atpase 2 isoform x1
PB.8189.3	GO:0019829	phospholipid-transporting atpase 2 isoform x1
PB.8190.1	GO:0046872	zinc finger ccch domain-containing protein 2-like
PB.8193.1	GO:0006468	mitotic checkpoint serine threonine-protein kinase bub1
PB.8193.1	GO:0005524	mitotic checkpoint serine threonine-protein kinase bub1
PB.8193.1	GO:0005634	mitotic checkpoint serine threonine-protein kinase bub1
PB.8193.1	GO:0004674	mitotic checkpoint serine threonine-protein kinase bub1
PB.8193.2	GO:0006468	mitotic checkpoint serine threonine-protein kinase bub1
PB.8193.2	GO:0005524	mitotic checkpoint serine threonine-protein kinase bub1
PB.8193.2	GO:0005634	mitotic checkpoint serine threonine-protein kinase bub1
PB.8193.2	GO:0004674	mitotic checkpoint serine threonine-protein kinase bub1
PB.8194.1	GO:0043531	tmv resistance protein n-like
PB.8194.1	GO:0007165	tmv resistance protein n-like
PB.8194.1	GO:0016021	tmv resistance protein n-like
PB.8195.1	GO:0005743	carrier protein mitochondrial-like
PB.8195.1	GO:0055085	carrier protein mitochondrial-like
PB.8195.1	GO:0016021	carrier protein mitochondrial-like
PB.8195.1	GO:0005215	carrier protein mitochondrial-like
PB.8195.2	GO:0005743	carrier protein mitochondrial-like
PB.8195.2	GO:0055085	carrier protein mitochondrial-like
PB.8195.2	GO:0016021	carrier protein mitochondrial-like
PB.8195.2	GO:0005215	carrier protein mitochondrial-like
PB.8195.3	GO:0005743	carrier protein mitochondrial-like
PB.8195.3	GO:0055085	carrier protein mitochondrial-like
PB.8195.3	GO:0016021	carrier protein mitochondrial-like
PB.8195.3	GO:0005215	carrier protein mitochondrial-like
PB.8196.2	GO:0008270	transmembrane e3 ubiquitin-protein ligase 1-like
PB.8197.1	GO:0005524	switch 2
PB.8197.1	GO:0004386	switch 2
PB.8197.1	GO:0003677	switch 2
PB.8199.1	GO:0004151	mitochondrial isoform x1
PB.8199.1	GO:0019856	mitochondrial isoform x1
PB.8199.1	GO:0009507	mitochondrial isoform x1
PB.8199.2	GO:0004151	mitochondrial isoform x1
PB.8199.2	GO:0019856	mitochondrial isoform x1
PB.8199.2	GO:0009507	mitochondrial isoform x1
PB.8199.3	GO:0004151	mitochondrial isoform x1
PB.8199.3	GO:0019856	mitochondrial isoform x1
PB.8199.3	GO:0009507	mitochondrial isoform x1
PB.82.1	GO:0009987	tax1-binding protein 1 homolog b-like
PB.82.3	GO:0048193	tax1-binding protein 1 homolog b-like
PB.82.3	GO:0030244	tax1-binding protein 1 homolog b-like
PB.82.4	GO:0009987	tax1-binding protein 1 homolog b-like
PB.820.1	GO:0004715	somatic embryogenesis receptor kinase
PB.820.1	GO:0007178	somatic embryogenesis receptor kinase
PB.820.1	GO:0010227	somatic embryogenesis receptor kinase
PB.820.1	GO:0009793	somatic embryogenesis receptor kinase
PB.820.1	GO:0004675	somatic embryogenesis receptor kinase
PB.820.1	GO:0032440	somatic embryogenesis receptor kinase
PB.820.1	GO:0016021	somatic embryogenesis receptor kinase
PB.820.1	GO:0010152	somatic embryogenesis receptor kinase
PB.820.1	GO:0007030	somatic embryogenesis receptor kinase
PB.820.1	GO:0006468	somatic embryogenesis receptor kinase
PB.820.1	GO:0009556	somatic embryogenesis receptor kinase
PB.820.1	GO:0043234	somatic embryogenesis receptor kinase
PB.820.1	GO:0009742	somatic embryogenesis receptor kinase
PB.820.1	GO:0055114	somatic embryogenesis receptor kinase
PB.820.1	GO:0005886	somatic embryogenesis receptor kinase
PB.820.1	GO:0005524	somatic embryogenesis receptor kinase
PB.820.2	GO:0004715	somatic embryogenesis receptor kinase
PB.820.2	GO:0007178	somatic embryogenesis receptor kinase
PB.820.2	GO:0010227	somatic embryogenesis receptor kinase
PB.820.2	GO:0009793	somatic embryogenesis receptor kinase
PB.820.2	GO:0004675	somatic embryogenesis receptor kinase
PB.820.2	GO:0032440	somatic embryogenesis receptor kinase
PB.820.2	GO:0016021	somatic embryogenesis receptor kinase
PB.820.2	GO:0010152	somatic embryogenesis receptor kinase
PB.820.2	GO:0007030	somatic embryogenesis receptor kinase
PB.820.2	GO:0006468	somatic embryogenesis receptor kinase
PB.820.2	GO:0009556	somatic embryogenesis receptor kinase
PB.820.2	GO:0043234	somatic embryogenesis receptor kinase
PB.820.2	GO:0009742	somatic embryogenesis receptor kinase
PB.820.2	GO:0055114	somatic embryogenesis receptor kinase
PB.820.2	GO:0005886	somatic embryogenesis receptor kinase
PB.820.2	GO:0005524	somatic embryogenesis receptor kinase
PB.8200.1	GO:0003746	elongation factor g- mitochondrial
PB.8200.1	GO:0005739	elongation factor g- mitochondrial
PB.8200.1	GO:0006414	elongation factor g- mitochondrial
PB.8200.1	GO:0005524	elongation factor g- mitochondrial
PB.8200.1	GO:0006184	elongation factor g- mitochondrial
PB.8200.1	GO:0003924	elongation factor g- mitochondrial
PB.8200.1	GO:0046686	elongation factor g- mitochondrial
PB.8200.1	GO:0005525	elongation factor g- mitochondrial
PB.8201.1	GO:0006378	cleavage and polyadenylation specificity factor subunit 2-like isoform x2
PB.8201.1	GO:0005847	cleavage and polyadenylation specificity factor subunit 2-like isoform x2
PB.8201.1	GO:0016787	cleavage and polyadenylation specificity factor subunit 2-like isoform x2
PB.8201.1	GO:0006379	cleavage and polyadenylation specificity factor subunit 2-like isoform x2
PB.8203.1	GO:0008353	probable serine threonine-protein kinase at1g54610
PB.8203.1	GO:0006468	probable serine threonine-protein kinase at1g54610
PB.8203.1	GO:0005524	probable serine threonine-protein kinase at1g54610
PB.8207.1	GO:0016021	two pore calcium channel protein 1
PB.8207.1	GO:0005216	two pore calcium channel protein 1
PB.8207.1	GO:0005509	two pore calcium channel protein 1
PB.8207.1	GO:0006811	two pore calcium channel protein 1
PB.8207.1	GO:0055085	two pore calcium channel protein 1
PB.8207.2	GO:0016021	two pore calcium channel protein 1-like
PB.8207.2	GO:0005216	two pore calcium channel protein 1-like
PB.8207.2	GO:0005509	two pore calcium channel protein 1-like
PB.8207.2	GO:0006811	two pore calcium channel protein 1-like
PB.8207.2	GO:0055085	two pore calcium channel protein 1-like
PB.8207.3	GO:0016021	two pore calcium channel protein 1-like
PB.8207.3	GO:0005216	two pore calcium channel protein 1-like
PB.8207.3	GO:0005509	two pore calcium channel protein 1-like
PB.8207.3	GO:0006811	two pore calcium channel protein 1-like
PB.8207.3	GO:0055085	two pore calcium channel protein 1-like
PB.8207.4	GO:0016021	two pore calcium channel protein 1-like
PB.8207.4	GO:0005216	two pore calcium channel protein 1-like
PB.8207.4	GO:0005509	two pore calcium channel protein 1-like
PB.8207.4	GO:0006811	two pore calcium channel protein 1-like
PB.8207.4	GO:0055085	two pore calcium channel protein 1-like
PB.8207.5	GO:0016021	two pore calcium channel protein 1
PB.8207.5	GO:0005216	two pore calcium channel protein 1
PB.8207.5	GO:0005509	two pore calcium channel protein 1
PB.8207.5	GO:0006811	two pore calcium channel protein 1
PB.8207.5	GO:0055085	two pore calcium channel protein 1
PB.8208.1	GO:0006862	callose synthase 12
PB.8208.1	GO:0006944	callose synthase 12
PB.8208.1	GO:0010363	callose synthase 12
PB.8208.1	GO:0015802	callose synthase 12
PB.8208.1	GO:0052544	callose synthase 12
PB.8208.1	GO:0006612	callose synthase 12
PB.8208.1	GO:0050832	callose synthase 12
PB.8208.1	GO:0042742	callose synthase 12
PB.8208.1	GO:0043069	callose synthase 12
PB.8208.1	GO:0005794	callose synthase 12
PB.8208.1	GO:0009870	callose synthase 12
PB.8208.1	GO:0043090	callose synthase 12
PB.8208.1	GO:0009965	callose synthase 12
PB.8208.1	GO:0015696	callose synthase 12
PB.8208.1	GO:0009556	callose synthase 12
PB.8208.1	GO:0006075	callose synthase 12
PB.8208.1	GO:0010150	callose synthase 12
PB.8208.1	GO:0006888	callose synthase 12
PB.8208.1	GO:0009506	callose synthase 12
PB.8208.1	GO:0000148	callose synthase 12
PB.8208.1	GO:0003843	callose synthase 12
PB.8208.1	GO:0043269	callose synthase 12
PB.8209.1	GO:0006862	callose synthase 12
PB.8209.1	GO:0006944	callose synthase 12
PB.8209.1	GO:0010363	callose synthase 12
PB.8209.1	GO:0015802	callose synthase 12
PB.8209.1	GO:0052544	callose synthase 12
PB.8209.1	GO:0006612	callose synthase 12
PB.8209.1	GO:0050832	callose synthase 12
PB.8209.1	GO:0042742	callose synthase 12
PB.8209.1	GO:0043069	callose synthase 12
PB.8209.1	GO:0005794	callose synthase 12
PB.8209.1	GO:0009870	callose synthase 12
PB.8209.1	GO:0043090	callose synthase 12
PB.8209.1	GO:0009965	callose synthase 12
PB.8209.1	GO:0015696	callose synthase 12
PB.8209.1	GO:0009556	callose synthase 12
PB.8209.1	GO:0006075	callose synthase 12
PB.8209.1	GO:0010150	callose synthase 12
PB.8209.1	GO:0006888	callose synthase 12
PB.8209.1	GO:0009506	callose synthase 12
PB.8209.1	GO:0000148	callose synthase 12
PB.8209.1	GO:0003843	callose synthase 12
PB.8209.1	GO:0043269	callose synthase 12
PB.821.1	GO:0004715	somatic embryogenesis receptor kinase 2
PB.821.1	GO:0007178	somatic embryogenesis receptor kinase 2
PB.821.1	GO:0010227	somatic embryogenesis receptor kinase 2
PB.821.1	GO:0009793	somatic embryogenesis receptor kinase 2
PB.821.1	GO:0004675	somatic embryogenesis receptor kinase 2
PB.821.1	GO:0032440	somatic embryogenesis receptor kinase 2
PB.821.1	GO:0016021	somatic embryogenesis receptor kinase 2
PB.821.1	GO:0010152	somatic embryogenesis receptor kinase 2
PB.821.1	GO:0007030	somatic embryogenesis receptor kinase 2
PB.821.1	GO:0006468	somatic embryogenesis receptor kinase 2
PB.821.1	GO:0009556	somatic embryogenesis receptor kinase 2
PB.821.1	GO:0043234	somatic embryogenesis receptor kinase 2
PB.821.1	GO:0009742	somatic embryogenesis receptor kinase 2
PB.821.1	GO:0055114	somatic embryogenesis receptor kinase 2
PB.821.1	GO:0005886	somatic embryogenesis receptor kinase 2
PB.821.1	GO:0005524	somatic embryogenesis receptor kinase 2
PB.821.2	GO:0004715	somatic embryogenesis receptor kinase
PB.821.2	GO:0007178	somatic embryogenesis receptor kinase
PB.821.2	GO:0010227	somatic embryogenesis receptor kinase
PB.821.2	GO:0009793	somatic embryogenesis receptor kinase
PB.821.2	GO:0004675	somatic embryogenesis receptor kinase
PB.821.2	GO:0032440	somatic embryogenesis receptor kinase
PB.821.2	GO:0016021	somatic embryogenesis receptor kinase
PB.821.2	GO:0010152	somatic embryogenesis receptor kinase
PB.821.2	GO:0007030	somatic embryogenesis receptor kinase
PB.821.2	GO:0006468	somatic embryogenesis receptor kinase
PB.821.2	GO:0009556	somatic embryogenesis receptor kinase
PB.821.2	GO:0043234	somatic embryogenesis receptor kinase
PB.821.2	GO:0009742	somatic embryogenesis receptor kinase
PB.821.2	GO:0055114	somatic embryogenesis receptor kinase
PB.821.2	GO:0005886	somatic embryogenesis receptor kinase
PB.821.2	GO:0005524	somatic embryogenesis receptor kinase
PB.821.3	GO:0004715	somatic embryogenesis receptor kinase
PB.821.3	GO:0007178	somatic embryogenesis receptor kinase
PB.821.3	GO:0010227	somatic embryogenesis receptor kinase
PB.821.3	GO:0009793	somatic embryogenesis receptor kinase
PB.821.3	GO:0004675	somatic embryogenesis receptor kinase
PB.821.3	GO:0032440	somatic embryogenesis receptor kinase
PB.821.3	GO:0016021	somatic embryogenesis receptor kinase
PB.821.3	GO:0010152	somatic embryogenesis receptor kinase
PB.821.3	GO:0007030	somatic embryogenesis receptor kinase
PB.821.3	GO:0006468	somatic embryogenesis receptor kinase
PB.821.3	GO:0009556	somatic embryogenesis receptor kinase
PB.821.3	GO:0043234	somatic embryogenesis receptor kinase
PB.821.3	GO:0009742	somatic embryogenesis receptor kinase
PB.821.3	GO:0055114	somatic embryogenesis receptor kinase
PB.821.3	GO:0005886	somatic embryogenesis receptor kinase
PB.821.3	GO:0005524	somatic embryogenesis receptor kinase
PB.8212.1	GO:0008270	e3 ubiquitin-protein ligase rma1h1-like
PB.8214.1	GO:0016020	vacuolar amino acid transporter 1-like
PB.8217.2	GO:0019898	lanc-like protein gcl2
PB.8217.2	GO:0010231	lanc-like protein gcl2
PB.8217.2	GO:0010427	lanc-like protein gcl2
PB.8217.2	GO:0008152	lanc-like protein gcl2
PB.8217.2	GO:0009787	lanc-like protein gcl2
PB.8217.2	GO:0003824	lanc-like protein gcl2
PB.8217.2	GO:0005886	lanc-like protein gcl2
PB.8218.1	GO:0055085	abc transporter c family member 3-like
PB.8218.1	GO:0008559	abc transporter c family member 3-like
PB.8218.1	GO:0016021	abc transporter c family member 3-like
PB.8218.1	GO:0006200	abc transporter c family member 3-like
PB.8218.1	GO:0005524	abc transporter c family member 3-like
PB.8218.10	GO:0055085	abc transporter c family member 3-like
PB.8218.10	GO:0008559	abc transporter c family member 3-like
PB.8218.10	GO:0016021	abc transporter c family member 3-like
PB.8218.10	GO:0006200	abc transporter c family member 3-like
PB.8218.10	GO:0005524	abc transporter c family member 3-like
PB.8218.11	GO:0055085	abc transporter c family member 3-like
PB.8218.11	GO:0008559	abc transporter c family member 3-like
PB.8218.11	GO:0016021	abc transporter c family member 3-like
PB.8218.11	GO:0006200	abc transporter c family member 3-like
PB.8218.11	GO:0005524	abc transporter c family member 3-like
PB.8218.12	GO:0000325	abc transporter c family member 3-like
PB.8218.12	GO:0005774	abc transporter c family member 3-like
PB.8218.12	GO:0048046	abc transporter c family member 3-like
PB.8218.12	GO:0015431	abc transporter c family member 3-like
PB.8218.12	GO:0010290	abc transporter c family member 3-like
PB.8218.12	GO:0009506	abc transporter c family member 3-like
PB.8218.13	GO:0017111	abc transporter c family member 3-like
PB.8218.2	GO:0055085	abc transporter c family member 3-like
PB.8218.2	GO:0008559	abc transporter c family member 3-like
PB.8218.2	GO:0016021	abc transporter c family member 3-like
PB.8218.2	GO:0006200	abc transporter c family member 3-like
PB.8218.2	GO:0005524	abc transporter c family member 3-like
PB.8218.3	GO:0000325	abc transporter c family member 3-like
PB.8218.3	GO:0005774	abc transporter c family member 3-like
PB.8218.3	GO:0048046	abc transporter c family member 3-like
PB.8218.3	GO:0016021	abc transporter c family member 3-like
PB.8218.3	GO:0008559	abc transporter c family member 3-like
PB.8218.3	GO:0015431	abc transporter c family member 3-like
PB.8218.3	GO:0010290	abc transporter c family member 3-like
PB.8218.3	GO:0009506	abc transporter c family member 3-like
PB.8218.3	GO:0055085	abc transporter c family member 3-like
PB.8218.3	GO:0006200	abc transporter c family member 3-like
PB.8218.3	GO:0005524	abc transporter c family member 3-like
PB.8218.4	GO:0055085	abc transporter c family member 3-like
PB.8218.4	GO:0008559	abc transporter c family member 3-like
PB.8218.4	GO:0016021	abc transporter c family member 3-like
PB.8218.4	GO:0006200	abc transporter c family member 3-like
PB.8218.4	GO:0005524	abc transporter c family member 3-like
PB.8218.5	GO:0017111	multidrug resistance-associated protein 3 isoform 2
PB.8218.6	GO:0055085	abc transporter c family member 3-like
PB.8218.6	GO:0008559	abc transporter c family member 3-like
PB.8218.6	GO:0016021	abc transporter c family member 3-like
PB.8218.6	GO:0006200	abc transporter c family member 3-like
PB.8218.6	GO:0005524	abc transporter c family member 3-like
PB.8218.7	GO:0055085	abc transporter c family member 3-like
PB.8218.7	GO:0008559	abc transporter c family member 3-like
PB.8218.7	GO:0016021	abc transporter c family member 3-like
PB.8218.7	GO:0006200	abc transporter c family member 3-like
PB.8218.7	GO:0005524	abc transporter c family member 3-like
PB.8218.8	GO:0055085	multidrug resistance-associated protein 6 ( 6) abc-
PB.8218.8	GO:0008559	multidrug resistance-associated protein 6 ( 6) abc-
PB.8218.8	GO:0016021	multidrug resistance-associated protein 6 ( 6) abc-
PB.8218.8	GO:0006200	multidrug resistance-associated protein 6 ( 6) abc-
PB.8218.8	GO:0005524	multidrug resistance-associated protein 6 ( 6) abc-
PB.8218.9	GO:0055085	abc transporter c family member 3-like
PB.8218.9	GO:0008559	abc transporter c family member 3-like
PB.8218.9	GO:0016021	abc transporter c family member 3-like
PB.8218.9	GO:0006200	abc transporter c family member 3-like
PB.8218.9	GO:0005524	abc transporter c family member 3-like
PB.8219.1	GO:0016740	bifunctional epoxide hydrolase 2-like
PB.822.1	GO:0009880	amp deaminase
PB.822.1	GO:0050826	amp deaminase
PB.822.1	GO:0043424	amp deaminase
PB.822.1	GO:0003876	amp deaminase
PB.822.1	GO:0048825	amp deaminase
PB.822.1	GO:0006188	amp deaminase
PB.822.1	GO:0051301	amp deaminase
PB.822.1	GO:0009640	amp deaminase
PB.822.1	GO:0005829	amp deaminase
PB.822.1	GO:0010564	amp deaminase
PB.822.1	GO:0019915	amp deaminase
PB.822.1	GO:0010182	amp deaminase
PB.822.1	GO:0016567	amp deaminase
PB.822.1	GO:0009845	amp deaminase
PB.822.1	GO:0010228	amp deaminase
PB.822.1	GO:0045595	amp deaminase
PB.822.1	GO:0009737	amp deaminase
PB.822.1	GO:0009909	amp deaminase
PB.822.1	GO:0007062	amp deaminase
PB.822.1	GO:0005634	amp deaminase
PB.822.1	GO:0010072	amp deaminase
PB.822.1	GO:0031307	amp deaminase
PB.822.1	GO:0010162	amp deaminase
PB.822.2	GO:0003876	amp deaminase-like
PB.822.2	GO:0005829	amp deaminase-like
PB.822.2	GO:0006188	amp deaminase-like
PB.822.2	GO:0009737	amp deaminase-like
PB.822.2	GO:0005634	amp deaminase-like
PB.822.2	GO:0009793	amp deaminase-like
PB.822.3	GO:0009880	amp deaminase
PB.822.3	GO:0050826	amp deaminase
PB.822.3	GO:0043424	amp deaminase
PB.822.3	GO:0003876	amp deaminase
PB.822.3	GO:0048825	amp deaminase
PB.822.3	GO:0006188	amp deaminase
PB.822.3	GO:0051301	amp deaminase
PB.822.3	GO:0009640	amp deaminase
PB.822.3	GO:0005829	amp deaminase
PB.822.3	GO:0010564	amp deaminase
PB.822.3	GO:0019915	amp deaminase
PB.822.3	GO:0010182	amp deaminase
PB.822.3	GO:0016567	amp deaminase
PB.822.3	GO:0009845	amp deaminase
PB.822.3	GO:0010228	amp deaminase
PB.822.3	GO:0045595	amp deaminase
PB.822.3	GO:0009737	amp deaminase
PB.822.3	GO:0009909	amp deaminase
PB.822.3	GO:0007062	amp deaminase
PB.822.3	GO:0005634	amp deaminase
PB.822.3	GO:0010072	amp deaminase
PB.822.3	GO:0031307	amp deaminase
PB.822.3	GO:0010162	amp deaminase
PB.822.4	GO:0003876	amp deaminase
PB.822.4	GO:0005829	amp deaminase
PB.822.4	GO:0006188	amp deaminase
PB.822.4	GO:0009737	amp deaminase
PB.822.4	GO:0005634	amp deaminase
PB.822.4	GO:0009793	amp deaminase
PB.822.5	GO:0009880	amp deaminase
PB.822.5	GO:0050826	amp deaminase
PB.822.5	GO:0043424	amp deaminase
PB.822.5	GO:0003876	amp deaminase
PB.822.5	GO:0048825	amp deaminase
PB.822.5	GO:0006188	amp deaminase
PB.822.5	GO:0051301	amp deaminase
PB.822.5	GO:0009640	amp deaminase
PB.822.5	GO:0005829	amp deaminase
PB.822.5	GO:0010564	amp deaminase
PB.822.5	GO:0019915	amp deaminase
PB.822.5	GO:0010182	amp deaminase
PB.822.5	GO:0016567	amp deaminase
PB.822.5	GO:0009845	amp deaminase
PB.822.5	GO:0010228	amp deaminase
PB.822.5	GO:0045595	amp deaminase
PB.822.5	GO:0009737	amp deaminase
PB.822.5	GO:0009909	amp deaminase
PB.822.5	GO:0007062	amp deaminase
PB.822.5	GO:0005634	amp deaminase
PB.822.5	GO:0010072	amp deaminase
PB.822.5	GO:0031307	amp deaminase
PB.822.5	GO:0010162	amp deaminase
PB.8222.2	GO:0009409	pre-mrna-processing factor 6-like
PB.8222.2	GO:0000398	pre-mrna-processing factor 6-like
PB.8222.2	GO:0005634	pre-mrna-processing factor 6-like
PB.8224.2	GO:0003700	ethylene-responsive transcription factor erf053-like
PB.8224.2	GO:0003677	ethylene-responsive transcription factor erf053-like
PB.8224.2	GO:0005634	ethylene-responsive transcription factor erf053-like
PB.8224.2	GO:0006355	ethylene-responsive transcription factor erf053-like
PB.8225.2	GO:0046983	o-methyltransferase omt1
PB.8225.2	GO:0050630	o-methyltransferase omt1
PB.8225.2	GO:0032259	o-methyltransferase omt1
PB.8226.1	GO:0003824	probable protein phosphatase 2c 52
PB.8226.2	GO:0008152	probable protein phosphatase 2c 52
PB.8226.2	GO:0005886	probable protein phosphatase 2c 52
PB.8226.2	GO:0004721	probable protein phosphatase 2c 52
PB.8226.3	GO:0008152	probable protein phosphatase 2c 52
PB.8226.3	GO:0005886	probable protein phosphatase 2c 52
PB.8226.3	GO:0004721	probable protein phosphatase 2c 52
PB.8226.4	GO:0008152	probable protein phosphatase 2c 52
PB.8226.4	GO:0005886	probable protein phosphatase 2c 52
PB.8226.4	GO:0004721	probable protein phosphatase 2c 52
PB.8226.5	GO:0008152	probable protein phosphatase 2c 52
PB.8226.5	GO:0004721	probable protein phosphatase 2c 52
PB.8226.6	GO:0008152	probable protein phosphatase 2c 52
PB.8226.6	GO:0005886	probable protein phosphatase 2c 52
PB.8226.6	GO:0004721	probable protein phosphatase 2c 52
PB.8228.2	GO:0016021	peroxisomal membrane
PB.8228.3	GO:0016021	peroxisomal membrane
PB.8228.4	GO:0016021	peroxisomal membrane
PB.8228.5	GO:0016021	peroxisomal membrane
PB.823.1	GO:0005507	protein sco1 homolog mitochondrial
PB.823.1	GO:0006825	protein sco1 homolog mitochondrial
PB.823.1	GO:0005743	protein sco1 homolog mitochondrial
PB.823.1	GO:0007005	protein sco1 homolog mitochondrial
PB.823.1	GO:0008535	protein sco1 homolog mitochondrial
PB.823.1	GO:0016787	protein sco1 homolog mitochondrial
PB.823.1	GO:0006878	protein sco1 homolog mitochondrial
PB.823.2	GO:0033617	protein sco1 homolog mitochondrial
PB.823.2	GO:0005507	protein sco1 homolog mitochondrial
PB.823.2	GO:0006825	protein sco1 homolog mitochondrial
PB.823.2	GO:0005743	protein sco1 homolog mitochondrial
PB.823.2	GO:0019243	protein sco1 homolog mitochondrial
PB.823.2	GO:0006626	protein sco1 homolog mitochondrial
PB.823.2	GO:0016787	protein sco1 homolog mitochondrial
PB.823.2	GO:0006878	protein sco1 homolog mitochondrial
PB.823.2	GO:0009790	protein sco1 homolog mitochondrial
PB.8231.1	GO:0005739	lipoyl mitochondrial-like
PB.8231.1	GO:0046872	lipoyl mitochondrial-like
PB.8231.1	GO:0009107	lipoyl mitochondrial-like
PB.8231.1	GO:0051539	lipoyl mitochondrial-like
PB.8231.1	GO:0009249	lipoyl mitochondrial-like
PB.8231.1	GO:0016992	lipoyl mitochondrial-like
PB.8232.1	GO:0004714	strubbelig-receptor family 3 isoform 1
PB.8232.1	GO:0006468	strubbelig-receptor family 3 isoform 1
PB.8232.1	GO:0005524	strubbelig-receptor family 3 isoform 1
PB.8232.2	GO:0004714	protein strubbelig-receptor family 3-like
PB.8232.2	GO:0006468	protein strubbelig-receptor family 3-like
PB.8232.2	GO:0005524	protein strubbelig-receptor family 3-like
PB.8232.3	GO:0004714	strubbelig-receptor family 3 isoform 1
PB.8232.3	GO:0006468	strubbelig-receptor family 3 isoform 1
PB.8232.3	GO:0005524	strubbelig-receptor family 3 isoform 1
PB.8232.4	GO:0006468	protein strubbelig-receptor family 3-like
PB.8232.4	GO:0004674	protein strubbelig-receptor family 3-like
PB.8232.4	GO:0007169	protein strubbelig-receptor family 3-like
PB.8232.4	GO:0007623	protein strubbelig-receptor family 3-like
PB.8232.4	GO:0005524	protein strubbelig-receptor family 3-like
PB.8232.4	GO:0004713	protein strubbelig-receptor family 3-like
PB.8232.4	GO:0005886	protein strubbelig-receptor family 3-like
PB.8235.1	GO:0003677	protein ultrapetala 1-like
PB.8237.1	GO:0016740	formimidoyltransferase-cyclodeaminase-like
PB.8237.1	GO:0008152	formimidoyltransferase-cyclodeaminase-like
PB.8237.1	GO:0005542	formimidoyltransferase-cyclodeaminase-like
PB.8237.2	GO:0016740	formimidoyltransferase-cyclodeaminase-like
PB.8237.2	GO:0008152	formimidoyltransferase-cyclodeaminase-like
PB.8237.2	GO:0005542	formimidoyltransferase-cyclodeaminase-like
PB.8237.3	GO:0016740	formimidoyltransferase-cyclodeaminase-like
PB.8237.3	GO:0008152	formimidoyltransferase-cyclodeaminase-like
PB.8237.3	GO:0005542	formimidoyltransferase-cyclodeaminase-like
PB.8237.5	GO:0016740	formimidoyltransferase-cyclodeaminase-like
PB.8237.5	GO:0008152	formimidoyltransferase-cyclodeaminase-like
PB.8237.5	GO:0005542	formimidoyltransferase-cyclodeaminase-like
PB.8239.1	GO:0016757	probable galacturonosyltransferase 10
PB.8240.1	GO:0006952	protein tic 20- chloroplastic-like
PB.8240.1	GO:0043531	protein tic 20- chloroplastic-like
PB.8240.1	GO:0005739	protein tic 20- chloroplastic-like
PB.8240.1	GO:0010583	protein tic 20- chloroplastic-like
PB.8240.1	GO:0009507	protein tic 20- chloroplastic-like
PB.8240.1	GO:0045037	protein tic 20- chloroplastic-like
PB.8240.1	GO:0009407	protein tic 20- chloroplastic-like
PB.8240.2	GO:0006952	protein
PB.8240.2	GO:0043531	protein
PB.8240.3	GO:0006952	tmv resistance protein n-like isoform x1
PB.8240.3	GO:0043531	tmv resistance protein n-like isoform x1
PB.8243.1	GO:0005758	external alternative nad h-ubiquinone oxidoreductase mitochondrial
PB.8243.1	GO:0050660	external alternative nad h-ubiquinone oxidoreductase mitochondrial
PB.8243.1	GO:0015036	external alternative nad h-ubiquinone oxidoreductase mitochondrial
PB.8243.1	GO:0005777	external alternative nad h-ubiquinone oxidoreductase mitochondrial
PB.8243.1	GO:0008137	external alternative nad h-ubiquinone oxidoreductase mitochondrial
PB.8243.1	GO:0031314	external alternative nad h-ubiquinone oxidoreductase mitochondrial
PB.8243.1	GO:0005509	external alternative nad h-ubiquinone oxidoreductase mitochondrial
PB.8243.1	GO:0055114	external alternative nad h-ubiquinone oxidoreductase mitochondrial
PB.8246.2	GO:0008284	vacuolar protein sorting-associated protein 18 homolog
PB.8246.2	GO:0016192	vacuolar protein sorting-associated protein 18 homolog
PB.8246.2	GO:0006886	vacuolar protein sorting-associated protein 18 homolog
PB.8246.2	GO:0009630	vacuolar protein sorting-associated protein 18 homolog
PB.8246.2	GO:0008270	vacuolar protein sorting-associated protein 18 homolog
PB.8246.3	GO:0008284	vacuolar protein sorting-associated protein 18 homolog
PB.8246.3	GO:0016192	vacuolar protein sorting-associated protein 18 homolog
PB.8246.3	GO:0006886	vacuolar protein sorting-associated protein 18 homolog
PB.8246.3	GO:0009630	vacuolar protein sorting-associated protein 18 homolog
PB.8246.3	GO:0008270	vacuolar protein sorting-associated protein 18 homolog
PB.8246.4	GO:0008284	vacuolar protein sorting-associated protein 18 homolog
PB.8246.4	GO:0016192	vacuolar protein sorting-associated protein 18 homolog
PB.8246.4	GO:0006886	vacuolar protein sorting-associated protein 18 homolog
PB.8246.4	GO:0009630	vacuolar protein sorting-associated protein 18 homolog
PB.8246.4	GO:0008270	vacuolar protein sorting-associated protein 18 homolog
PB.8246.5	GO:0016192	vacuolar protein sorting-associated protein 18 homolog
PB.8246.5	GO:0006468	vacuolar protein sorting-associated protein 18 homolog
PB.8246.5	GO:0008270	vacuolar protein sorting-associated protein 18 homolog
PB.8246.5	GO:0004674	vacuolar protein sorting-associated protein 18 homolog
PB.8246.5	GO:0005524	vacuolar protein sorting-associated protein 18 homolog
PB.8246.5	GO:0009630	vacuolar protein sorting-associated protein 18 homolog
PB.8246.5	GO:0008284	vacuolar protein sorting-associated protein 18 homolog
PB.8246.5	GO:0006886	vacuolar protein sorting-associated protein 18 homolog
PB.8246.6	GO:0008284	vacuolar protein sorting-associated protein 18 homolog
PB.8246.6	GO:0016192	vacuolar protein sorting-associated protein 18 homolog
PB.8246.6	GO:0006886	vacuolar protein sorting-associated protein 18 homolog
PB.8246.6	GO:0009630	vacuolar protein sorting-associated protein 18 homolog
PB.8246.6	GO:0008270	vacuolar protein sorting-associated protein 18 homolog
PB.8248.1	GO:0008270	protein binding
PB.8248.2	GO:0008270	protein binding
PB.8249.2	GO:0009527	protein thylakoid chloroplastic-like
PB.8249.2	GO:0009941	protein thylakoid chloroplastic-like
PB.8249.2	GO:0045038	protein thylakoid chloroplastic-like
PB.8249.2	GO:0010027	protein thylakoid chloroplastic-like
PB.8249.2	GO:0009535	protein thylakoid chloroplastic-like
PB.8249.2	GO:0009523	protein thylakoid chloroplastic-like
PB.8249.2	GO:0009570	protein thylakoid chloroplastic-like
PB.8249.2	GO:0015979	protein thylakoid chloroplastic-like
PB.8249.2	GO:0007186	protein thylakoid chloroplastic-like
PB.8249.2	GO:0045037	protein thylakoid chloroplastic-like
PB.8249.2	GO:0010182	protein thylakoid chloroplastic-like
PB.8249.2	GO:0009528	protein thylakoid chloroplastic-like
PB.8249.2	GO:0010319	protein thylakoid chloroplastic-like
PB.8249.3	GO:0009527	protein thylakoid chloroplastic-like
PB.8249.3	GO:0009941	protein thylakoid chloroplastic-like
PB.8249.3	GO:0045038	protein thylakoid chloroplastic-like
PB.8249.3	GO:0010027	protein thylakoid chloroplastic-like
PB.8249.3	GO:0009535	protein thylakoid chloroplastic-like
PB.8249.3	GO:0009523	protein thylakoid chloroplastic-like
PB.8249.3	GO:0009570	protein thylakoid chloroplastic-like
PB.8249.3	GO:0015979	protein thylakoid chloroplastic-like
PB.8249.3	GO:0007186	protein thylakoid chloroplastic-like
PB.8249.3	GO:0045037	protein thylakoid chloroplastic-like
PB.8249.3	GO:0010182	protein thylakoid chloroplastic-like
PB.8249.3	GO:0009528	protein thylakoid chloroplastic-like
PB.8249.3	GO:0010319	protein thylakoid chloroplastic-like
PB.8249.4	GO:0009527	protein thylakoid chloroplastic-like
PB.8249.4	GO:0009941	protein thylakoid chloroplastic-like
PB.8249.4	GO:0045038	protein thylakoid chloroplastic-like
PB.8249.4	GO:0010027	protein thylakoid chloroplastic-like
PB.8249.4	GO:0009535	protein thylakoid chloroplastic-like
PB.8249.4	GO:0009523	protein thylakoid chloroplastic-like
PB.8249.4	GO:0009570	protein thylakoid chloroplastic-like
PB.8249.4	GO:0015979	protein thylakoid chloroplastic-like
PB.8249.4	GO:0007186	protein thylakoid chloroplastic-like
PB.8249.4	GO:0045037	protein thylakoid chloroplastic-like
PB.8249.4	GO:0010182	protein thylakoid chloroplastic-like
PB.8249.4	GO:0009528	protein thylakoid chloroplastic-like
PB.8249.4	GO:0010319	protein thylakoid chloroplastic-like
PB.825.1	GO:0004439	phosphoinositide phosphatase sac8 isoform x2
PB.825.1	GO:0046855	phosphoinositide phosphatase sac8 isoform x2
PB.825.1	GO:0032957	phosphoinositide phosphatase sac8 isoform x2
PB.825.1	GO:0005783	phosphoinositide phosphatase sac8 isoform x2
PB.825.10	GO:0004439	phosphoinositide phosphatase sac8 isoform x2
PB.825.10	GO:0046855	phosphoinositide phosphatase sac8 isoform x2
PB.825.10	GO:0032957	phosphoinositide phosphatase sac8 isoform x2
PB.825.10	GO:0005783	phosphoinositide phosphatase sac8 isoform x2
PB.825.11	GO:0004439	phosphoinositide phosphatase sac8 isoform x1
PB.825.11	GO:0046855	phosphoinositide phosphatase sac8 isoform x1
PB.825.11	GO:0032957	phosphoinositide phosphatase sac8 isoform x1
PB.825.11	GO:0005783	phosphoinositide phosphatase sac8 isoform x1
PB.825.13	GO:0004439	phosphoinositide phosphatase sac8 isoform x2
PB.825.13	GO:0046855	phosphoinositide phosphatase sac8 isoform x2
PB.825.13	GO:0032957	phosphoinositide phosphatase sac8 isoform x2
PB.825.13	GO:0005783	phosphoinositide phosphatase sac8 isoform x2
PB.825.14	GO:0004439	suppressor of
PB.825.14	GO:0046855	suppressor of
PB.825.14	GO:0032957	suppressor of
PB.825.14	GO:0005783	suppressor of
PB.825.15	GO:0004439	phosphoinositide phosphatase sac8 isoform x1
PB.825.15	GO:0046855	phosphoinositide phosphatase sac8 isoform x1
PB.825.15	GO:0032957	phosphoinositide phosphatase sac8 isoform x1
PB.825.15	GO:0005783	phosphoinositide phosphatase sac8 isoform x1
PB.825.2	GO:0004439	phosphoinositide phosphatase sac8 isoform x2
PB.825.2	GO:0046855	phosphoinositide phosphatase sac8 isoform x2
PB.825.2	GO:0032957	phosphoinositide phosphatase sac8 isoform x2
PB.825.2	GO:0005783	phosphoinositide phosphatase sac8 isoform x2
PB.825.3	GO:0004439	phosphoinositide phosphatase sac8 isoform x1
PB.825.3	GO:0046855	phosphoinositide phosphatase sac8 isoform x1
PB.825.3	GO:0032957	phosphoinositide phosphatase sac8 isoform x1
PB.825.3	GO:0005783	phosphoinositide phosphatase sac8 isoform x1
PB.825.4	GO:0004439	phosphoinositide phosphatase sac8 isoform x1
PB.825.4	GO:0046855	phosphoinositide phosphatase sac8 isoform x1
PB.825.4	GO:0032957	phosphoinositide phosphatase sac8 isoform x1
PB.825.4	GO:0005783	phosphoinositide phosphatase sac8 isoform x1
PB.825.5	GO:0004439	phosphoinositide phosphatase sac8 isoform x2
PB.825.5	GO:0046855	phosphoinositide phosphatase sac8 isoform x2
PB.825.5	GO:0032957	phosphoinositide phosphatase sac8 isoform x2
PB.825.5	GO:0005783	phosphoinositide phosphatase sac8 isoform x2
PB.825.6	GO:0004439	phosphoinositide phosphatase sac8 isoform x2
PB.825.6	GO:0046855	phosphoinositide phosphatase sac8 isoform x2
PB.825.6	GO:0032957	phosphoinositide phosphatase sac8 isoform x2
PB.825.6	GO:0005783	phosphoinositide phosphatase sac8 isoform x2
PB.825.8	GO:0004439	phosphoinositide phosphatase sac8 isoform x2
PB.825.8	GO:0046855	phosphoinositide phosphatase sac8 isoform x2
PB.825.8	GO:0032957	phosphoinositide phosphatase sac8 isoform x2
PB.825.8	GO:0005783	phosphoinositide phosphatase sac8 isoform x2
PB.8250.1	GO:0016310	diacylglycerol kinase 5-like
PB.8250.1	GO:0004143	diacylglycerol kinase 5-like
PB.8250.1	GO:0007205	diacylglycerol kinase 5-like
PB.8250.2	GO:0016310	diacylglycerol kinase 5 isoform 1
PB.8250.2	GO:0004143	diacylglycerol kinase 5 isoform 1
PB.8250.2	GO:0007205	diacylglycerol kinase 5 isoform 1
PB.8250.4	GO:0016310	diacylglycerol kinase 5-like
PB.8250.4	GO:0004143	diacylglycerol kinase 5-like
PB.8250.4	GO:0007205	diacylglycerol kinase 5-like
PB.8250.5	GO:0016310	diacylglycerol kinase 5
PB.8250.5	GO:0004143	diacylglycerol kinase 5
PB.8250.5	GO:0009723	diacylglycerol kinase 5
PB.8250.5	GO:0007205	diacylglycerol kinase 5
PB.8251.2	GO:0003677	transcription factor myb39
PB.8251.2	GO:0003682	transcription factor myb39
PB.8254.1	GO:0016021	equilibrative nucleotide transporter 3-like
PB.8254.1	GO:0005337	equilibrative nucleotide transporter 3-like
PB.8254.1	GO:0006810	equilibrative nucleotide transporter 3-like
PB.8254.2	GO:0016021	equilibrative nucleotide transporter 3-like
PB.8254.2	GO:0005337	equilibrative nucleotide transporter 3-like
PB.8254.2	GO:0006810	equilibrative nucleotide transporter 3-like
PB.8255.1	GO:0006468	calcium-dependent protein kinase sk5
PB.8255.1	GO:0005509	calcium-dependent protein kinase sk5
PB.8255.1	GO:0005524	calcium-dependent protein kinase sk5
PB.8255.1	GO:0009738	calcium-dependent protein kinase sk5
PB.8255.1	GO:0004683	calcium-dependent protein kinase sk5
PB.8255.2	GO:0006468	calcium-dependent protein kinase sk5
PB.8255.2	GO:0005509	calcium-dependent protein kinase sk5
PB.8255.2	GO:0005524	calcium-dependent protein kinase sk5
PB.8255.2	GO:0009738	calcium-dependent protein kinase sk5
PB.8255.2	GO:0004683	calcium-dependent protein kinase sk5
PB.8255.3	GO:0006468	calcium-dependent protein kinase sk5
PB.8255.3	GO:0005509	calcium-dependent protein kinase sk5
PB.8255.3	GO:0005524	calcium-dependent protein kinase sk5
PB.8255.3	GO:0009738	calcium-dependent protein kinase sk5
PB.8255.3	GO:0004683	calcium-dependent protein kinase sk5
PB.8256.1	GO:0005777	acyl-coenzyme a thioesterase 13-like
PB.8256.1	GO:0047617	acyl-coenzyme a thioesterase 13-like
PB.8257.1	GO:0009414	pentatricopeptide repeat-containing protein at5g08490 isoform x1
PB.8257.1	GO:0080156	pentatricopeptide repeat-containing protein at5g08490 isoform x1
PB.8257.1	GO:0016787	pentatricopeptide repeat-containing protein at5g08490 isoform x1
PB.8257.1	GO:0009737	pentatricopeptide repeat-containing protein at5g08490 isoform x1
PB.8257.1	GO:0005739	pentatricopeptide repeat-containing protein at5g08490 isoform x1
PB.8257.2	GO:0009414	pentatricopeptide repeat-containing protein at5g08490 isoform x1
PB.8257.2	GO:0080156	pentatricopeptide repeat-containing protein at5g08490 isoform x1
PB.8257.2	GO:0016787	pentatricopeptide repeat-containing protein at5g08490 isoform x1
PB.8257.2	GO:0009737	pentatricopeptide repeat-containing protein at5g08490 isoform x1
PB.8257.2	GO:0005739	pentatricopeptide repeat-containing protein at5g08490 isoform x1
PB.8258.2	GO:0016021	cleft lip and palate transmembrane protein 1 homolog
PB.8258.3	GO:0016021	cleft lip and palate transmembrane protein 1 homolog
PB.8259.1	GO:0006629	protein suppressor of gene silencing 3-like
PB.8259.1	GO:0009414	protein suppressor of gene silencing 3-like
PB.8259.1	GO:0016788	protein suppressor of gene silencing 3-like
PB.8259.1	GO:0080156	protein suppressor of gene silencing 3-like
PB.8259.1	GO:0009737	protein suppressor of gene silencing 3-like
PB.8259.1	GO:0005739	protein suppressor of gene silencing 3-like
PB.8259.1	GO:0031047	protein suppressor of gene silencing 3-like
PB.8259.2	GO:0016787	protein suppressor of gene silencing 3-like
PB.8259.2	GO:1901700	protein suppressor of gene silencing 3-like
PB.8259.2	GO:0044238	protein suppressor of gene silencing 3-like
PB.8259.2	GO:0031047	protein suppressor of gene silencing 3-like
PB.8259.3	GO:0031047	protein suppressor of gene silencing 3
PB.826.1	GO:0016192	acyl-coenzyme a oxidase peroxisomal-like
PB.826.1	GO:0003995	acyl-coenzyme a oxidase peroxisomal-like
PB.826.1	GO:0005777	acyl-coenzyme a oxidase peroxisomal-like
PB.826.1	GO:0006623	acyl-coenzyme a oxidase peroxisomal-like
PB.826.1	GO:0016558	acyl-coenzyme a oxidase peroxisomal-like
PB.826.1	GO:0003997	acyl-coenzyme a oxidase peroxisomal-like
PB.826.1	GO:0046459	acyl-coenzyme a oxidase peroxisomal-like
PB.826.1	GO:0044265	acyl-coenzyme a oxidase peroxisomal-like
PB.826.1	GO:0006635	acyl-coenzyme a oxidase peroxisomal-like
PB.826.1	GO:0007030	acyl-coenzyme a oxidase peroxisomal-like
PB.826.1	GO:0050660	acyl-coenzyme a oxidase peroxisomal-like
PB.826.1	GO:0007033	acyl-coenzyme a oxidase peroxisomal-like
PB.826.1	GO:0009793	acyl-coenzyme a oxidase peroxisomal-like
PB.826.3	GO:0016192	acyl- oxidase 4
PB.826.3	GO:0003995	acyl- oxidase 4
PB.826.3	GO:0005777	acyl- oxidase 4
PB.826.3	GO:0006623	acyl- oxidase 4
PB.826.3	GO:0016558	acyl- oxidase 4
PB.826.3	GO:0003997	acyl- oxidase 4
PB.826.3	GO:0046459	acyl- oxidase 4
PB.826.3	GO:0044265	acyl- oxidase 4
PB.826.3	GO:0006635	acyl- oxidase 4
PB.826.3	GO:0007030	acyl- oxidase 4
PB.826.3	GO:0050660	acyl- oxidase 4
PB.826.3	GO:0007033	acyl- oxidase 4
PB.826.3	GO:0009793	acyl- oxidase 4
PB.826.4	GO:0016192	acyl-coenzyme a oxidase peroxisomal isoform x1
PB.826.4	GO:0003995	acyl-coenzyme a oxidase peroxisomal isoform x1
PB.826.4	GO:0005777	acyl-coenzyme a oxidase peroxisomal isoform x1
PB.826.4	GO:0006623	acyl-coenzyme a oxidase peroxisomal isoform x1
PB.826.4	GO:0016558	acyl-coenzyme a oxidase peroxisomal isoform x1
PB.826.4	GO:0003997	acyl-coenzyme a oxidase peroxisomal isoform x1
PB.826.4	GO:0046459	acyl-coenzyme a oxidase peroxisomal isoform x1
PB.826.4	GO:0044265	acyl-coenzyme a oxidase peroxisomal isoform x1
PB.826.4	GO:0006635	acyl-coenzyme a oxidase peroxisomal isoform x1
PB.826.4	GO:0007030	acyl-coenzyme a oxidase peroxisomal isoform x1
PB.826.4	GO:0050660	acyl-coenzyme a oxidase peroxisomal isoform x1
PB.826.4	GO:0007033	acyl-coenzyme a oxidase peroxisomal isoform x1
PB.826.4	GO:0009793	acyl-coenzyme a oxidase peroxisomal isoform x1
PB.826.5	GO:0003995	acyl-coenzyme a oxidase peroxisomal isoform x1
PB.826.5	GO:0044248	acyl-coenzyme a oxidase peroxisomal isoform x1
PB.826.5	GO:0006996	acyl-coenzyme a oxidase peroxisomal isoform x1
PB.826.5	GO:0006631	acyl-coenzyme a oxidase peroxisomal isoform x1
PB.826.5	GO:0055114	acyl-coenzyme a oxidase peroxisomal isoform x1
PB.826.5	GO:0003997	acyl-coenzyme a oxidase peroxisomal isoform x1
PB.826.5	GO:1901575	acyl-coenzyme a oxidase peroxisomal isoform x1
PB.826.5	GO:0006605	acyl-coenzyme a oxidase peroxisomal isoform x1
PB.826.5	GO:0050660	acyl-coenzyme a oxidase peroxisomal isoform x1
PB.826.5	GO:0016482	acyl-coenzyme a oxidase peroxisomal isoform x1
PB.826.5	GO:0072594	acyl-coenzyme a oxidase peroxisomal isoform x1
PB.826.6	GO:0009987	acyl- oxidase
PB.826.6	GO:0044699	acyl- oxidase
PB.826.6	GO:0008152	acyl- oxidase
PB.826.7	GO:0016192	acyl-coenzyme a oxidase 4
PB.826.7	GO:0003995	acyl-coenzyme a oxidase 4
PB.826.7	GO:0005777	acyl-coenzyme a oxidase 4
PB.826.7	GO:0006623	acyl-coenzyme a oxidase 4
PB.826.7	GO:0016558	acyl-coenzyme a oxidase 4
PB.826.7	GO:0003997	acyl-coenzyme a oxidase 4
PB.826.7	GO:0046459	acyl-coenzyme a oxidase 4
PB.826.7	GO:0044265	acyl-coenzyme a oxidase 4
PB.826.7	GO:0006635	acyl-coenzyme a oxidase 4
PB.826.7	GO:0007030	acyl-coenzyme a oxidase 4
PB.826.7	GO:0050660	acyl-coenzyme a oxidase 4
PB.826.7	GO:0007033	acyl-coenzyme a oxidase 4
PB.826.7	GO:0009793	acyl-coenzyme a oxidase 4
PB.8268.1	GO:0009644	ccr4-not transcription complex subunit 11
PB.8268.1	GO:0042542	ccr4-not transcription complex subunit 11
PB.8268.1	GO:0009630	ccr4-not transcription complex subunit 11
PB.8268.1	GO:0009640	ccr4-not transcription complex subunit 11
PB.8268.1	GO:0000085	ccr4-not transcription complex subunit 11
PB.8268.1	GO:0010388	ccr4-not transcription complex subunit 11
PB.827.1	GO:0016021	nucleotide binding
PB.827.1	GO:0016192	nucleotide binding
PB.827.10	GO:0016021	transducin family protein wd-40 repeat family isoform partial
PB.827.10	GO:0016192	transducin family protein wd-40 repeat family isoform partial
PB.827.11	GO:0016021	nucleotide binding
PB.827.11	GO:0016192	nucleotide binding
PB.827.12	GO:0016021	transducin family protein wd-40 repeat family isoform partial
PB.827.12	GO:0016192	transducin family protein wd-40 repeat family isoform partial
PB.827.13	GO:0016021	transducin family protein wd-40 repeat family isoform partial
PB.827.13	GO:0016192	transducin family protein wd-40 repeat family isoform partial
PB.827.2	GO:0016021	nucleotide binding
PB.827.2	GO:0016192	nucleotide binding
PB.827.3	GO:0016021	nucleotide binding
PB.827.3	GO:0016192	nucleotide binding
PB.827.4	GO:0016021	nucleotide binding
PB.827.4	GO:0016192	nucleotide binding
PB.827.5	GO:0016021	transducin family protein wd-40 repeat family isoform partial
PB.827.5	GO:0016192	transducin family protein wd-40 repeat family isoform partial
PB.827.6	GO:0016021	nucleotide binding
PB.827.6	GO:0016192	nucleotide binding
PB.827.7	GO:0016021	nucleotide binding
PB.827.7	GO:0016192	nucleotide binding
PB.827.8	GO:0016021	transducin family protein wd-40 repeat family isoform partial
PB.827.8	GO:0016192	transducin family protein wd-40 repeat family isoform partial
PB.827.9	GO:0016021	transducin family protein wd-40 repeat family isoform partial
PB.827.9	GO:0016192	transducin family protein wd-40 repeat family isoform partial
PB.8270.1	GO:0030170	long-chain base1 isoform 1
PB.8270.1	GO:0046686	long-chain base1 isoform 1
PB.8270.1	GO:0030148	long-chain base1 isoform 1
PB.8270.1	GO:0016049	long-chain base1 isoform 1
PB.8270.1	GO:0004758	long-chain base1 isoform 1
PB.8270.1	GO:0043067	long-chain base1 isoform 1
PB.8270.1	GO:0005783	long-chain base1 isoform 1
PB.8270.2	GO:0030170	long-chain base1 isoform 1
PB.8270.2	GO:0046686	long-chain base1 isoform 1
PB.8270.2	GO:0030148	long-chain base1 isoform 1
PB.8270.2	GO:0016049	long-chain base1 isoform 1
PB.8270.2	GO:0004758	long-chain base1 isoform 1
PB.8270.2	GO:0043067	long-chain base1 isoform 1
PB.8270.2	GO:0005783	long-chain base1 isoform 1
PB.8275.1	GO:0046034	conserved hypothetical protein [Ricinus communis]
PB.8275.1	GO:0015992	conserved hypothetical protein [Ricinus communis]
PB.8276.3	GO:0003676	rna binding
PB.8276.3	GO:0030529	rna binding
PB.8276.3	GO:0000166	rna binding
PB.8276.4	GO:0003676	u1 small nuclear ribonucleoprotein 70 kda-like
PB.8276.4	GO:0030529	u1 small nuclear ribonucleoprotein 70 kda-like
PB.8276.4	GO:0000166	u1 small nuclear ribonucleoprotein 70 kda-like
PB.8276.6	GO:0003676	rna binding
PB.8276.6	GO:0030529	rna binding
PB.8276.6	GO:0000166	rna binding
PB.8276.7	GO:0003676	rna binding
PB.8276.7	GO:0030529	rna binding
PB.8276.7	GO:0000166	rna binding
PB.8277.2	GO:0032440	phosphoenolpyruvate carboxylase 3 isoform 1
PB.8277.2	GO:0006099	phosphoenolpyruvate carboxylase 3 isoform 1
PB.8277.2	GO:0008964	phosphoenolpyruvate carboxylase 3 isoform 1
PB.8277.2	GO:0015977	phosphoenolpyruvate carboxylase 3 isoform 1
PB.8277.3	GO:0032440	phosphoenolpyruvate carboxylase 3 isoform 1
PB.8277.3	GO:0006099	phosphoenolpyruvate carboxylase 3 isoform 1
PB.8277.3	GO:0008964	phosphoenolpyruvate carboxylase 3 isoform 1
PB.8277.3	GO:0015977	phosphoenolpyruvate carboxylase 3 isoform 1
PB.8277.4	GO:0032440	phosphoenolpyruvate carboxylase
PB.8277.4	GO:0006099	phosphoenolpyruvate carboxylase
PB.8277.4	GO:0008964	phosphoenolpyruvate carboxylase
PB.8277.4	GO:0015977	phosphoenolpyruvate carboxylase
PB.8278.1	GO:0006629	gdsl esterase lipase at1g71250
PB.8278.1	GO:0016788	gdsl esterase lipase at1g71250
PB.8279.1	GO:0017111	aaa-type atpase family protein
PB.8279.1	GO:0005524	aaa-type atpase family protein
PB.8279.10	GO:0008568	atpase family aaa domain-containing protein 1
PB.8279.10	GO:0005524	atpase family aaa domain-containing protein 1
PB.8279.11	GO:0008568	atp binding
PB.8279.11	GO:0005524	atp binding
PB.8279.2	GO:0017111	aaa-type atpase family protein
PB.8279.2	GO:0005524	aaa-type atpase family protein
PB.8279.3	GO:0008568	aaa-type atpase family protein
PB.8279.3	GO:0005524	aaa-type atpase family protein
PB.8279.4	GO:0017111	aaa-type atpase family protein
PB.8279.4	GO:0005524	aaa-type atpase family protein
PB.8279.5	GO:0017111	aaa-type atpase family protein
PB.8279.5	GO:0005524	aaa-type atpase family protein
PB.8279.6	GO:0017111	aaa-type atpase family protein
PB.8279.6	GO:0005524	aaa-type atpase family protein
PB.8279.7	GO:0008568	aaa-type atpase family protein
PB.8279.7	GO:0005524	aaa-type atpase family protein
PB.8279.9	GO:0017111	aaa-type atpase family protein
PB.8279.9	GO:0005524	aaa-type atpase family protein
PB.828.1	GO:0016021	nucleotide binding
PB.828.1	GO:0016192	nucleotide binding
PB.828.3	GO:0045454	selt-like protein
PB.828.3	GO:0008430	selt-like protein
PB.8280.1	GO:0009229	thiamine pyrophosphokinase 1-like isoform x2
PB.8280.1	GO:0006772	thiamine pyrophosphokinase 1-like isoform x2
PB.8280.1	GO:0004788	thiamine pyrophosphokinase 1-like isoform x2
PB.8280.1	GO:0016301	thiamine pyrophosphokinase 1-like isoform x2
PB.8280.1	GO:0016310	thiamine pyrophosphokinase 1-like isoform x2
PB.8280.1	GO:0005524	thiamine pyrophosphokinase 1-like isoform x2
PB.8281.1	GO:0010182	mismatch repair endonuclease pms2
PB.8281.1	GO:0010267	mismatch repair endonuclease pms2
PB.8281.1	GO:0048825	mismatch repair endonuclease pms2
PB.8281.1	GO:0006298	mismatch repair endonuclease pms2
PB.8281.1	GO:0043687	mismatch repair endonuclease pms2
PB.8281.1	GO:0051301	mismatch repair endonuclease pms2
PB.8281.1	GO:0006261	mismatch repair endonuclease pms2
PB.8281.1	GO:0007140	mismatch repair endonuclease pms2
PB.8281.1	GO:0050826	mismatch repair endonuclease pms2
PB.8281.1	GO:0006306	mismatch repair endonuclease pms2
PB.8281.1	GO:0016567	mismatch repair endonuclease pms2
PB.8281.1	GO:0006312	mismatch repair endonuclease pms2
PB.8281.1	GO:0010072	mismatch repair endonuclease pms2
PB.8281.1	GO:0010050	mismatch repair endonuclease pms2
PB.8281.1	GO:0009880	mismatch repair endonuclease pms2
PB.8281.1	GO:0009616	mismatch repair endonuclease pms2
PB.8281.1	GO:0007129	mismatch repair endonuclease pms2
PB.8281.1	GO:0009845	mismatch repair endonuclease pms2
PB.8281.1	GO:0009555	mismatch repair endonuclease pms2
PB.8281.1	GO:0035196	mismatch repair endonuclease pms2
PB.8281.1	GO:0010162	mismatch repair endonuclease pms2
PB.8281.1	GO:0009691	mismatch repair endonuclease pms2
PB.8281.1	GO:0019915	mismatch repair endonuclease pms2
PB.8281.1	GO:0007062	mismatch repair endonuclease pms2
PB.8281.1	GO:0045595	mismatch repair endonuclease pms2
PB.8281.1	GO:0000278	mismatch repair endonuclease pms2
PB.8281.1	GO:0010228	mismatch repair endonuclease pms2
PB.8281.1	GO:0005524	mismatch repair endonuclease pms2
PB.8281.1	GO:0009560	mismatch repair endonuclease pms2
PB.8281.1	GO:0006275	mismatch repair endonuclease pms2
PB.8281.1	GO:0009640	mismatch repair endonuclease pms2
PB.8281.1	GO:0007267	mismatch repair endonuclease pms2
PB.8281.1	GO:0009909	mismatch repair endonuclease pms2
PB.8281.1	GO:0010564	mismatch repair endonuclease pms2
PB.8281.1	GO:0045893	mismatch repair endonuclease pms2
PB.8281.1	GO:0016444	mismatch repair endonuclease pms2
PB.8281.1	GO:0030983	mismatch repair endonuclease pms2
PB.8281.1	GO:0032389	mismatch repair endonuclease pms2
PB.8281.1	GO:0000724	mismatch repair endonuclease pms2
PB.8281.1	GO:0016568	mismatch repair endonuclease pms2
PB.8281.2	GO:0009793	dna mismatch repair protein pms1 isoform x1
PB.8281.2	GO:0006298	dna mismatch repair protein pms1 isoform x1
PB.8281.2	GO:0009628	dna mismatch repair protein pms1 isoform x1
PB.8281.2	GO:0044700	dna mismatch repair protein pms1 isoform x1
PB.8281.2	GO:0048229	dna mismatch repair protein pms1 isoform x1
PB.8281.2	GO:0007126	dna mismatch repair protein pms1 isoform x1
PB.8281.2	GO:0051726	dna mismatch repair protein pms1 isoform x1
PB.8281.2	GO:0050793	dna mismatch repair protein pms1 isoform x1
PB.8281.2	GO:0035194	dna mismatch repair protein pms1 isoform x1
PB.8281.2	GO:0070918	dna mismatch repair protein pms1 isoform x1
PB.8281.2	GO:0010431	dna mismatch repair protein pms1 isoform x1
PB.8281.2	GO:0048366	dna mismatch repair protein pms1 isoform x1
PB.8281.2	GO:0005524	dna mismatch repair protein pms1 isoform x1
PB.8281.2	GO:0006260	dna mismatch repair protein pms1 isoform x1
PB.8281.2	GO:0030154	dna mismatch repair protein pms1 isoform x1
PB.8281.2	GO:0006310	dna mismatch repair protein pms1 isoform x1
PB.8281.2	GO:0065008	dna mismatch repair protein pms1 isoform x1
PB.8281.2	GO:0007154	dna mismatch repair protein pms1 isoform x1
PB.8281.2	GO:0006464	dna mismatch repair protein pms1 isoform x1
PB.8281.2	GO:0009933	dna mismatch repair protein pms1 isoform x1
PB.8281.2	GO:0030983	dna mismatch repair protein pms1 isoform x1
PB.8281.2	GO:0032389	dna mismatch repair protein pms1 isoform x1
PB.8281.2	GO:0051276	dna mismatch repair protein pms1 isoform x1
PB.8281.2	GO:0006355	dna mismatch repair protein pms1 isoform x1
PB.8281.3	GO:0009793	dna mismatch repair protein pms1 isoform x1
PB.8281.3	GO:0006298	dna mismatch repair protein pms1 isoform x1
PB.8281.3	GO:0009628	dna mismatch repair protein pms1 isoform x1
PB.8281.3	GO:0044700	dna mismatch repair protein pms1 isoform x1
PB.8281.3	GO:0048229	dna mismatch repair protein pms1 isoform x1
PB.8281.3	GO:0007126	dna mismatch repair protein pms1 isoform x1
PB.8281.3	GO:0051726	dna mismatch repair protein pms1 isoform x1
PB.8281.3	GO:0050793	dna mismatch repair protein pms1 isoform x1
PB.8281.3	GO:0035194	dna mismatch repair protein pms1 isoform x1
PB.8281.3	GO:0070918	dna mismatch repair protein pms1 isoform x1
PB.8281.3	GO:0010431	dna mismatch repair protein pms1 isoform x1
PB.8281.3	GO:0048366	dna mismatch repair protein pms1 isoform x1
PB.8281.3	GO:0005524	dna mismatch repair protein pms1 isoform x1
PB.8281.3	GO:0006260	dna mismatch repair protein pms1 isoform x1
PB.8281.3	GO:0030154	dna mismatch repair protein pms1 isoform x1
PB.8281.3	GO:0006310	dna mismatch repair protein pms1 isoform x1
PB.8281.3	GO:0065008	dna mismatch repair protein pms1 isoform x1
PB.8281.3	GO:0007154	dna mismatch repair protein pms1 isoform x1
PB.8281.3	GO:0006464	dna mismatch repair protein pms1 isoform x1
PB.8281.3	GO:0009933	dna mismatch repair protein pms1 isoform x1
PB.8281.3	GO:0030983	dna mismatch repair protein pms1 isoform x1
PB.8281.3	GO:0032389	dna mismatch repair protein pms1 isoform x1
PB.8281.3	GO:0051276	dna mismatch repair protein pms1 isoform x1
PB.8281.3	GO:0006355	dna mismatch repair protein pms1 isoform x1
PB.8281.4	GO:0010182	dna mismatch repair protein pms1
PB.8281.4	GO:0010267	dna mismatch repair protein pms1
PB.8281.4	GO:0048825	dna mismatch repair protein pms1
PB.8281.4	GO:0006298	dna mismatch repair protein pms1
PB.8281.4	GO:0043687	dna mismatch repair protein pms1
PB.8281.4	GO:0051301	dna mismatch repair protein pms1
PB.8281.4	GO:0006261	dna mismatch repair protein pms1
PB.8281.4	GO:0007140	dna mismatch repair protein pms1
PB.8281.4	GO:0050826	dna mismatch repair protein pms1
PB.8281.4	GO:0006306	dna mismatch repair protein pms1
PB.8281.4	GO:0016567	dna mismatch repair protein pms1
PB.8281.4	GO:0006312	dna mismatch repair protein pms1
PB.8281.4	GO:0010072	dna mismatch repair protein pms1
PB.8281.4	GO:0010050	dna mismatch repair protein pms1
PB.8281.4	GO:0009880	dna mismatch repair protein pms1
PB.8281.4	GO:0009616	dna mismatch repair protein pms1
PB.8281.4	GO:0007129	dna mismatch repair protein pms1
PB.8281.4	GO:0009845	dna mismatch repair protein pms1
PB.8281.4	GO:0009555	dna mismatch repair protein pms1
PB.8281.4	GO:0035196	dna mismatch repair protein pms1
PB.8281.4	GO:0010162	dna mismatch repair protein pms1
PB.8281.4	GO:0009691	dna mismatch repair protein pms1
PB.8281.4	GO:0019915	dna mismatch repair protein pms1
PB.8281.4	GO:0007062	dna mismatch repair protein pms1
PB.8281.4	GO:0045595	dna mismatch repair protein pms1
PB.8281.4	GO:0000278	dna mismatch repair protein pms1
PB.8281.4	GO:0010228	dna mismatch repair protein pms1
PB.8281.4	GO:0005524	dna mismatch repair protein pms1
PB.8281.4	GO:0009560	dna mismatch repair protein pms1
PB.8281.4	GO:0006275	dna mismatch repair protein pms1
PB.8281.4	GO:0009640	dna mismatch repair protein pms1
PB.8281.4	GO:0007267	dna mismatch repair protein pms1
PB.8281.4	GO:0009909	dna mismatch repair protein pms1
PB.8281.4	GO:0010564	dna mismatch repair protein pms1
PB.8281.4	GO:0045893	dna mismatch repair protein pms1
PB.8281.4	GO:0016444	dna mismatch repair protein pms1
PB.8281.4	GO:0030983	dna mismatch repair protein pms1
PB.8281.4	GO:0032389	dna mismatch repair protein pms1
PB.8281.4	GO:0000724	dna mismatch repair protein pms1
PB.8281.4	GO:0016568	dna mismatch repair protein pms1
PB.8281.5	GO:0009793	dna mismatch repair protein pms1 isoform x1
PB.8281.5	GO:0006298	dna mismatch repair protein pms1 isoform x1
PB.8281.5	GO:0009628	dna mismatch repair protein pms1 isoform x1
PB.8281.5	GO:0044700	dna mismatch repair protein pms1 isoform x1
PB.8281.5	GO:0048229	dna mismatch repair protein pms1 isoform x1
PB.8281.5	GO:0007126	dna mismatch repair protein pms1 isoform x1
PB.8281.5	GO:0051726	dna mismatch repair protein pms1 isoform x1
PB.8281.5	GO:0050793	dna mismatch repair protein pms1 isoform x1
PB.8281.5	GO:0035194	dna mismatch repair protein pms1 isoform x1
PB.8281.5	GO:0070918	dna mismatch repair protein pms1 isoform x1
PB.8281.5	GO:0010431	dna mismatch repair protein pms1 isoform x1
PB.8281.5	GO:0048366	dna mismatch repair protein pms1 isoform x1
PB.8281.5	GO:0005524	dna mismatch repair protein pms1 isoform x1
PB.8281.5	GO:0006260	dna mismatch repair protein pms1 isoform x1
PB.8281.5	GO:0030154	dna mismatch repair protein pms1 isoform x1
PB.8281.5	GO:0006310	dna mismatch repair protein pms1 isoform x1
PB.8281.5	GO:0065008	dna mismatch repair protein pms1 isoform x1
PB.8281.5	GO:0007154	dna mismatch repair protein pms1 isoform x1
PB.8281.5	GO:0006464	dna mismatch repair protein pms1 isoform x1
PB.8281.5	GO:0009933	dna mismatch repair protein pms1 isoform x1
PB.8281.5	GO:0030983	dna mismatch repair protein pms1 isoform x1
PB.8281.5	GO:0032389	dna mismatch repair protein pms1 isoform x1
PB.8281.5	GO:0051276	dna mismatch repair protein pms1 isoform x1
PB.8281.5	GO:0006355	dna mismatch repair protein pms1 isoform x1
PB.8281.6	GO:0009793	dna mismatch repair protein pms1 isoform x1
PB.8281.6	GO:0006298	dna mismatch repair protein pms1 isoform x1
PB.8281.6	GO:1901362	dna mismatch repair protein pms1 isoform x1
PB.8281.6	GO:0048609	dna mismatch repair protein pms1 isoform x1
PB.8281.6	GO:0019438	dna mismatch repair protein pms1 isoform x1
PB.8281.6	GO:0019219	dna mismatch repair protein pms1 isoform x1
PB.8281.6	GO:0022402	dna mismatch repair protein pms1 isoform x1
PB.8281.6	GO:2000112	dna mismatch repair protein pms1 isoform x1
PB.8281.6	GO:1901564	dna mismatch repair protein pms1 isoform x1
PB.8281.6	GO:0018130	dna mismatch repair protein pms1 isoform x1
PB.8281.6	GO:0016070	dna mismatch repair protein pms1 isoform x1
PB.8281.6	GO:0048610	dna mismatch repair protein pms1 isoform x1
PB.8281.6	GO:0005524	dna mismatch repair protein pms1 isoform x1
PB.8281.6	GO:0006260	dna mismatch repair protein pms1 isoform x1
PB.8281.6	GO:0006310	dna mismatch repair protein pms1 isoform x1
PB.8281.6	GO:0044702	dna mismatch repair protein pms1 isoform x1
PB.8281.6	GO:0071310	dna mismatch repair protein pms1 isoform x1
PB.8281.6	GO:0044271	dna mismatch repair protein pms1 isoform x1
PB.8281.6	GO:0031047	dna mismatch repair protein pms1 isoform x1
PB.8281.6	GO:0030983	dna mismatch repair protein pms1 isoform x1
PB.8281.6	GO:0032389	dna mismatch repair protein pms1 isoform x1
PB.8281.6	GO:0051276	dna mismatch repair protein pms1 isoform x1
PB.8281.6	GO:0043412	dna mismatch repair protein pms1 isoform x1
PB.8281.6	GO:0048367	dna mismatch repair protein pms1 isoform x1
PB.8281.6	GO:0040029	dna mismatch repair protein pms1 isoform x1
PB.8281.7	GO:0010182	mismatch repair endonuclease pms2
PB.8281.7	GO:0010267	mismatch repair endonuclease pms2
PB.8281.7	GO:0048825	mismatch repair endonuclease pms2
PB.8281.7	GO:0006298	mismatch repair endonuclease pms2
PB.8281.7	GO:0043687	mismatch repair endonuclease pms2
PB.8281.7	GO:0051301	mismatch repair endonuclease pms2
PB.8281.7	GO:0006261	mismatch repair endonuclease pms2
PB.8281.7	GO:0007140	mismatch repair endonuclease pms2
PB.8281.7	GO:0050826	mismatch repair endonuclease pms2
PB.8281.7	GO:0006306	mismatch repair endonuclease pms2
PB.8281.7	GO:0016567	mismatch repair endonuclease pms2
PB.8281.7	GO:0006312	mismatch repair endonuclease pms2
PB.8281.7	GO:0010072	mismatch repair endonuclease pms2
PB.8281.7	GO:0010050	mismatch repair endonuclease pms2
PB.8281.7	GO:0009880	mismatch repair endonuclease pms2
PB.8281.7	GO:0009616	mismatch repair endonuclease pms2
PB.8281.7	GO:0007129	mismatch repair endonuclease pms2
PB.8281.7	GO:0009845	mismatch repair endonuclease pms2
PB.8281.7	GO:0009555	mismatch repair endonuclease pms2
PB.8281.7	GO:0035196	mismatch repair endonuclease pms2
PB.8281.7	GO:0010162	mismatch repair endonuclease pms2
PB.8281.7	GO:0009691	mismatch repair endonuclease pms2
PB.8281.7	GO:0019915	mismatch repair endonuclease pms2
PB.8281.7	GO:0007062	mismatch repair endonuclease pms2
PB.8281.7	GO:0045595	mismatch repair endonuclease pms2
PB.8281.7	GO:0000278	mismatch repair endonuclease pms2
PB.8281.7	GO:0010228	mismatch repair endonuclease pms2
PB.8281.7	GO:0005524	mismatch repair endonuclease pms2
PB.8281.7	GO:0009560	mismatch repair endonuclease pms2
PB.8281.7	GO:0006275	mismatch repair endonuclease pms2
PB.8281.7	GO:0009640	mismatch repair endonuclease pms2
PB.8281.7	GO:0007267	mismatch repair endonuclease pms2
PB.8281.7	GO:0009909	mismatch repair endonuclease pms2
PB.8281.7	GO:0010564	mismatch repair endonuclease pms2
PB.8281.7	GO:0045893	mismatch repair endonuclease pms2
PB.8281.7	GO:0016444	mismatch repair endonuclease pms2
PB.8281.7	GO:0030983	mismatch repair endonuclease pms2
PB.8281.7	GO:0032389	mismatch repair endonuclease pms2
PB.8281.7	GO:0000724	mismatch repair endonuclease pms2
PB.8281.7	GO:0016568	mismatch repair endonuclease pms2
PB.8282.1	GO:0003676	probable u6 snrna-associated sm-like protein lsm4
PB.8282.1	GO:0030529	probable u6 snrna-associated sm-like protein lsm4
PB.8283.1	GO:0000398	wd repeat-containing protein 89 homolog
PB.8283.1	GO:0001510	wd repeat-containing protein 89 homolog
PB.8283.1	GO:0051604	wd repeat-containing protein 89 homolog
PB.8283.1	GO:0080008	wd repeat-containing protein 89 homolog
PB.8283.1	GO:0000166	wd repeat-containing protein 89 homolog
PB.8283.3	GO:0000398	wd repeat-containing protein 89 homolog
PB.8283.3	GO:0001510	wd repeat-containing protein 89 homolog
PB.8283.3	GO:0051604	wd repeat-containing protein 89 homolog
PB.8283.3	GO:0080008	wd repeat-containing protein 89 homolog
PB.8283.3	GO:0000166	wd repeat-containing protein 89 homolog
PB.8283.4	GO:0000398	wd repeat-containing protein 89 homolog
PB.8283.4	GO:0001510	wd repeat-containing protein 89 homolog
PB.8283.4	GO:0051604	wd repeat-containing protein 89 homolog
PB.8283.4	GO:0080008	wd repeat-containing protein 89 homolog
PB.8283.4	GO:0000166	wd repeat-containing protein 89 homolog
PB.8283.5	GO:0043170	wd repeat-containing protein 89 homolog
PB.8283.5	GO:0044238	wd repeat-containing protein 89 homolog
PB.8283.6	GO:0000398	wd repeat-containing protein 89 homolog
PB.8283.6	GO:0001510	wd repeat-containing protein 89 homolog
PB.8283.6	GO:0051604	wd repeat-containing protein 89 homolog
PB.8283.6	GO:0080008	wd repeat-containing protein 89 homolog
PB.8283.6	GO:0000166	wd repeat-containing protein 89 homolog
PB.8286.1	GO:0008270	probable e3 ubiquitin-protein ligase bah1-like 1
PB.8286.1	GO:0009626	probable e3 ubiquitin-protein ligase bah1-like 1
PB.8286.1	GO:0042742	probable e3 ubiquitin-protein ligase bah1-like 1
PB.8286.1	GO:0009751	probable e3 ubiquitin-protein ligase bah1-like 1
PB.8286.1	GO:0009627	probable e3 ubiquitin-protein ligase bah1-like 1
PB.8286.1	GO:0080021	probable e3 ubiquitin-protein ligase bah1-like 1
PB.8286.1	GO:0004842	probable e3 ubiquitin-protein ligase bah1-like 1
PB.8286.1	GO:0016567	probable e3 ubiquitin-protein ligase bah1-like 1
PB.8286.1	GO:0010167	probable e3 ubiquitin-protein ligase bah1-like 1
PB.8286.1	GO:0010337	probable e3 ubiquitin-protein ligase bah1-like 1
PB.8286.1	GO:0016036	probable e3 ubiquitin-protein ligase bah1-like 1
PB.8286.1	GO:0005634	probable e3 ubiquitin-protein ligase bah1-like 1
PB.8286.1	GO:0006817	probable e3 ubiquitin-protein ligase bah1-like 1
PB.8286.1	GO:0009697	probable e3 ubiquitin-protein ligase bah1-like 1
PB.8289.1	GO:0008270	dna binding
PB.8289.3	GO:0005737	dna binding
PB.8289.3	GO:0004842	dna binding
PB.8289.3	GO:0008270	dna binding
PB.829.2	GO:0016720	omega-3 fatty acid chloroplastic-like
PB.829.2	GO:0042389	omega-3 fatty acid chloroplastic-like
PB.829.2	GO:0016717	omega-3 fatty acid chloroplastic-like
PB.829.2	GO:0009409	omega-3 fatty acid chloroplastic-like
PB.829.2	GO:0031969	omega-3 fatty acid chloroplastic-like
PB.829.2	GO:0006636	omega-3 fatty acid chloroplastic-like
PB.829.2	GO:0055114	omega-3 fatty acid chloroplastic-like
PB.8290.1	GO:0008152	beta-glucosidase 22-like
PB.8290.1	GO:0004553	beta-glucosidase 22-like
PB.8290.2	GO:0005975	beta-glucosidase 11
PB.8290.2	GO:0008422	beta-glucosidase 11
PB.8290.3	GO:0005975	beta-glucosidase 11-like isoform x2
PB.8290.3	GO:0008422	beta-glucosidase 11-like isoform x2
PB.8290.4	GO:0005975	beta-glucosidase 11-like isoform x2
PB.8290.4	GO:0008422	beta-glucosidase 11-like isoform x2
PB.8290.5	GO:0016798	beta-glucosidase 11-like isoform x2
PB.8291.1	GO:0005975	glycoside hydrolase family 1 protein
PB.8291.1	GO:0004553	glycoside hydrolase family 1 protein
PB.8291.2	GO:0005975	beta-
PB.8291.2	GO:0008422	beta-
PB.8291.3	GO:0005975	beta-
PB.8291.3	GO:0008422	beta-
PB.8292.2	GO:0005975	beta-
PB.8292.2	GO:0008422	beta-
PB.8292.3	GO:0005975	beta-glucosidase 11-like isoform x1
PB.8292.3	GO:0008422	beta-glucosidase 11-like isoform x1
PB.8292.4	GO:0005975	beta-glucosidase 11-like isoform x5
PB.8292.4	GO:0008422	beta-glucosidase 11-like isoform x5
PB.8293.1	GO:0005975	beta-
PB.8293.1	GO:0008422	beta-
PB.8294.1	GO:0005975	beta-glucosidase 11-like
PB.8294.1	GO:0008422	beta-glucosidase 11-like
PB.8294.2	GO:0005975	beta-
PB.8294.2	GO:0008422	beta-
PB.8294.3	GO:0005975	beta-glucosidase 11-like
PB.8294.3	GO:0008422	beta-glucosidase 11-like
PB.8294.4	GO:0005975	beta-glucosidase 11-like
PB.8294.4	GO:0008422	beta-glucosidase 11-like
PB.8294.5	GO:0005975	beta-glucosidase 11-like
PB.8294.5	GO:0008422	beta-glucosidase 11-like
PB.8294.6	GO:0048731	phytochrome a-associated f-box protein
PB.8294.6	GO:0050789	phytochrome a-associated f-box protein
PB.8294.6	GO:0044267	phytochrome a-associated f-box protein
PB.8294.6	GO:0097159	phytochrome a-associated f-box protein
PB.8294.6	GO:0009791	phytochrome a-associated f-box protein
PB.8294.6	GO:1901363	phytochrome a-associated f-box protein
PB.8294.6	GO:0009639	phytochrome a-associated f-box protein
PB.8295.1	GO:0009585	arginine serine-rich splicing
PB.8295.1	GO:0006511	arginine serine-rich splicing
PB.8295.1	GO:0003676	arginine serine-rich splicing
PB.8295.1	GO:0042752	arginine serine-rich splicing
PB.8295.1	GO:0048573	arginine serine-rich splicing
PB.8295.1	GO:0032880	arginine serine-rich splicing
PB.8295.1	GO:0010099	arginine serine-rich splicing
PB.8295.1	GO:0004842	arginine serine-rich splicing
PB.8295.1	GO:0016567	arginine serine-rich splicing
PB.8295.1	GO:0000166	arginine serine-rich splicing
PB.8295.1	GO:0048366	arginine serine-rich splicing
PB.8295.2	GO:0003676	arginine serine-rich splicing
PB.8295.2	GO:0000166	arginine serine-rich splicing
PB.8295.3	GO:0003676	arginine serine-rich splicing
PB.8295.3	GO:0000166	arginine serine-rich splicing
PB.8295.4	GO:0003676	arginine serine-rich splicing
PB.8295.4	GO:0000166	arginine serine-rich splicing
PB.8296.1	GO:0046872	atp-dependent rna
PB.8296.1	GO:0003676	atp-dependent rna
PB.8296.1	GO:0005524	atp-dependent rna
PB.8296.1	GO:0008026	atp-dependent rna
PB.8296.2	GO:0046872	zinc finger ccch domain-containing protein 31
PB.8296.2	GO:0003676	zinc finger ccch domain-containing protein 31
PB.8296.2	GO:0005524	zinc finger ccch domain-containing protein 31
PB.8296.2	GO:0008026	zinc finger ccch domain-containing protein 31
PB.8296.3	GO:0046872	atp-dependent rna
PB.8296.3	GO:0003676	atp-dependent rna
PB.8296.3	GO:0005524	atp-dependent rna
PB.8296.3	GO:0008026	atp-dependent rna
PB.8299.1	GO:0000139	udp-glucuronic acid decarboxylase 2-like
PB.8299.1	GO:0005773	udp-glucuronic acid decarboxylase 2-like
PB.8299.1	GO:0048040	udp-glucuronic acid decarboxylase 2-like
PB.8299.1	GO:0042732	udp-glucuronic acid decarboxylase 2-like
PB.8299.1	GO:0005886	udp-glucuronic acid decarboxylase 2-like
PB.8299.1	GO:0044237	udp-glucuronic acid decarboxylase 2-like
PB.8299.1	GO:0050662	udp-glucuronic acid decarboxylase 2-like
PB.8299.2	GO:0000139	udp-glucuronic acid decarboxylase 2-like
PB.8299.2	GO:0005773	udp-glucuronic acid decarboxylase 2-like
PB.8299.2	GO:0048040	udp-glucuronic acid decarboxylase 2-like
PB.8299.2	GO:0042732	udp-glucuronic acid decarboxylase 2-like
PB.8299.2	GO:0005886	udp-glucuronic acid decarboxylase 2-like
PB.8299.2	GO:0044237	udp-glucuronic acid decarboxylase 2-like
PB.8299.2	GO:0050662	udp-glucuronic acid decarboxylase 2-like
PB.8299.3	GO:0000139	udp-glucuronic acid decarboxylase 2-like
PB.8299.3	GO:0005773	udp-glucuronic acid decarboxylase 2-like
PB.8299.3	GO:0048040	udp-glucuronic acid decarboxylase 2-like
PB.8299.3	GO:0042732	udp-glucuronic acid decarboxylase 2-like
PB.8299.3	GO:0005886	udp-glucuronic acid decarboxylase 2-like
PB.8299.3	GO:0044237	udp-glucuronic acid decarboxylase 2-like
PB.8299.3	GO:0050662	udp-glucuronic acid decarboxylase 2-like
PB.83.1	GO:0006468	probable serine threonine-protein kinase drkd
PB.83.1	GO:0016597	probable serine threonine-protein kinase drkd
PB.83.1	GO:0005524	probable serine threonine-protein kinase drkd
PB.83.1	GO:0004674	probable serine threonine-protein kinase drkd
PB.83.2	GO:0006468	probable serine threonine-protein kinase drkd
PB.83.2	GO:0016597	probable serine threonine-protein kinase drkd
PB.83.2	GO:0005524	probable serine threonine-protein kinase drkd
PB.83.2	GO:0004674	probable serine threonine-protein kinase drkd
PB.83.3	GO:0004672	probable serine threonine-protein kinase drkd
PB.83.3	GO:0006468	probable serine threonine-protein kinase drkd
PB.83.3	GO:0016597	probable serine threonine-protein kinase drkd
PB.83.3	GO:0005524	probable serine threonine-protein kinase drkd
PB.83.4	GO:0006468	probable serine threonine-protein kinase ddb_g0267514-like
PB.83.4	GO:0016597	probable serine threonine-protein kinase ddb_g0267514-like
PB.83.4	GO:0005524	probable serine threonine-protein kinase ddb_g0267514-like
PB.83.4	GO:0004674	probable serine threonine-protein kinase ddb_g0267514-like
PB.8300.1	GO:0055085	pentatricopeptide repeat-containing protein at3g62890-like
PB.8300.1	GO:0016021	pentatricopeptide repeat-containing protein at3g62890-like
PB.8301.1	GO:0055085	magnesium proton exchanger isoform x1
PB.8301.1	GO:0016021	magnesium proton exchanger isoform x1
PB.8301.2	GO:0055085	magnesium proton exchanger
PB.8301.2	GO:0016021	magnesium proton exchanger
PB.8301.3	GO:0055085	magnesium proton exchanger
PB.8301.3	GO:0016021	magnesium proton exchanger
PB.8301.4	GO:0055085	magnesium proton exchanger
PB.8301.4	GO:0016021	magnesium proton exchanger
PB.8303.2	GO:0008168	s-adenosyl-l-methionine-dependent methyltransferase
PB.8303.2	GO:0032259	s-adenosyl-l-methionine-dependent methyltransferase
PB.8304.1	GO:0005815	gamma-tubulin complex component 4 homolog
PB.8304.1	GO:0000922	gamma-tubulin complex component 4 homolog
PB.8304.1	GO:0045298	gamma-tubulin complex component 4 homolog
PB.8304.1	GO:0009506	gamma-tubulin complex component 4 homolog
PB.8304.1	GO:0040007	gamma-tubulin complex component 4 homolog
PB.8304.1	GO:0009909	gamma-tubulin complex component 4 homolog
PB.8304.1	GO:0048449	gamma-tubulin complex component 4 homolog
PB.8304.1	GO:0016570	gamma-tubulin complex component 4 homolog
PB.8304.1	GO:0043622	gamma-tubulin complex component 4 homolog
PB.8304.1	GO:0015631	gamma-tubulin complex component 4 homolog
PB.8304.1	GO:0007020	gamma-tubulin complex component 4 homolog
PB.8304.2	GO:0005815	gamma-tubulin complex component 4 homolog
PB.8304.2	GO:0000922	gamma-tubulin complex component 4 homolog
PB.8304.2	GO:0045298	gamma-tubulin complex component 4 homolog
PB.8304.2	GO:0009506	gamma-tubulin complex component 4 homolog
PB.8304.2	GO:0006364	gamma-tubulin complex component 4 homolog
PB.8304.2	GO:0040007	gamma-tubulin complex component 4 homolog
PB.8304.2	GO:0009909	gamma-tubulin complex component 4 homolog
PB.8304.2	GO:0048449	gamma-tubulin complex component 4 homolog
PB.8304.2	GO:0016570	gamma-tubulin complex component 4 homolog
PB.8304.2	GO:0043622	gamma-tubulin complex component 4 homolog
PB.8304.2	GO:0032040	gamma-tubulin complex component 4 homolog
PB.8304.2	GO:0015631	gamma-tubulin complex component 4 homolog
PB.8304.2	GO:0007020	gamma-tubulin complex component 4 homolog
PB.8304.3	GO:0005815	gamma-tubulin complex component 4 homolog
PB.8304.3	GO:0000922	gamma-tubulin complex component 4 homolog
PB.8304.3	GO:0045298	gamma-tubulin complex component 4 homolog
PB.8304.3	GO:0009506	gamma-tubulin complex component 4 homolog
PB.8304.3	GO:0040007	gamma-tubulin complex component 4 homolog
PB.8304.3	GO:0009909	gamma-tubulin complex component 4 homolog
PB.8304.3	GO:0048449	gamma-tubulin complex component 4 homolog
PB.8304.3	GO:0016570	gamma-tubulin complex component 4 homolog
PB.8304.3	GO:0043622	gamma-tubulin complex component 4 homolog
PB.8304.3	GO:0015631	gamma-tubulin complex component 4 homolog
PB.8304.3	GO:0007020	gamma-tubulin complex component 4 homolog
PB.8316.1	GO:0005985	sucrose synthase 2
PB.8316.1	GO:0010431	sucrose synthase 2
PB.8316.1	GO:0005982	sucrose synthase 2
PB.8316.1	GO:0016157	sucrose synthase 2
PB.8316.1	GO:0009058	sucrose synthase 2
PB.8316.2	GO:0005985	sucrose synthase
PB.8316.2	GO:0010431	sucrose synthase
PB.8316.2	GO:0005982	sucrose synthase
PB.8316.2	GO:0016157	sucrose synthase
PB.8316.2	GO:0009058	sucrose synthase
PB.8317.1	GO:0005576	exopolygalacturonase clone gbge184-like
PB.8317.1	GO:0004650	exopolygalacturonase clone gbge184-like
PB.8317.1	GO:0005975	exopolygalacturonase clone gbge184-like
PB.8317.1	GO:0047911	exopolygalacturonase clone gbge184-like
PB.8317.2	GO:0016798	exopolygalacturonase clone gbge184 precursor family protein
PB.8317.2	GO:0008152	exopolygalacturonase clone gbge184 precursor family protein
PB.8318.10	GO:0046872	gtp pyrophosphokinase
PB.8318.10	GO:0008728	gtp pyrophosphokinase
PB.8318.10	GO:0008081	gtp pyrophosphokinase
PB.8318.10	GO:0009611	gtp pyrophosphokinase
PB.8318.10	GO:0009507	gtp pyrophosphokinase
PB.8318.10	GO:0015969	gtp pyrophosphokinase
PB.8318.2	GO:0046872	gtp pyrophosphokinase
PB.8318.2	GO:0008728	gtp pyrophosphokinase
PB.8318.2	GO:0008081	gtp pyrophosphokinase
PB.8318.2	GO:0009611	gtp pyrophosphokinase
PB.8318.2	GO:0009507	gtp pyrophosphokinase
PB.8318.2	GO:0015969	gtp pyrophosphokinase
PB.8318.3	GO:0046872	gtp pyrophosphokinase
PB.8318.3	GO:0008728	gtp pyrophosphokinase
PB.8318.3	GO:0008081	gtp pyrophosphokinase
PB.8318.3	GO:0009611	gtp pyrophosphokinase
PB.8318.3	GO:0009507	gtp pyrophosphokinase
PB.8318.3	GO:0015969	gtp pyrophosphokinase
PB.8318.4	GO:0046872	guanosine-3 -bis 3 -
PB.8318.4	GO:0008728	guanosine-3 -bis 3 -
PB.8318.4	GO:0008081	guanosine-3 -bis 3 -
PB.8318.4	GO:0009611	guanosine-3 -bis 3 -
PB.8318.4	GO:0009507	guanosine-3 -bis 3 -
PB.8318.4	GO:0015969	guanosine-3 -bis 3 -
PB.8318.5	GO:0046872	guanosine-3 -bis 3 -
PB.8318.5	GO:0008728	guanosine-3 -bis 3 -
PB.8318.5	GO:0008081	guanosine-3 -bis 3 -
PB.8318.5	GO:0009611	guanosine-3 -bis 3 -
PB.8318.5	GO:0009507	guanosine-3 -bis 3 -
PB.8318.5	GO:0015969	guanosine-3 -bis 3 -
PB.8318.6	GO:0046872	gtp pyrophosphokinase
PB.8318.6	GO:0008728	gtp pyrophosphokinase
PB.8318.6	GO:0008081	gtp pyrophosphokinase
PB.8318.6	GO:0009611	gtp pyrophosphokinase
PB.8318.6	GO:0009507	gtp pyrophosphokinase
PB.8318.6	GO:0015969	gtp pyrophosphokinase
PB.8318.7	GO:0009611	#NAME?
PB.8318.7	GO:0009507	#NAME?
PB.8318.8	GO:0046872	guanosine-3 -bis 3 -
PB.8318.8	GO:0008728	guanosine-3 -bis 3 -
PB.8318.8	GO:0008081	guanosine-3 -bis 3 -
PB.8318.8	GO:0009611	guanosine-3 -bis 3 -
PB.8318.8	GO:0009507	guanosine-3 -bis 3 -
PB.8318.8	GO:0015969	guanosine-3 -bis 3 -
PB.832.1	GO:0006355	auxin-responsive protein iaa9
PB.832.1	GO:0046983	auxin-responsive protein iaa9
PB.832.1	GO:0009734	auxin-responsive protein iaa9
PB.832.1	GO:0005634	auxin-responsive protein iaa9
PB.8320.1	GO:0032440	subtilisin-like protease
PB.8320.1	GO:0006508	subtilisin-like protease
PB.8320.1	GO:0004252	subtilisin-like protease
PB.8320.1	GO:0055114	subtilisin-like protease
PB.8320.2	GO:0005730	60s ribosomal protein
PB.8320.2	GO:0003735	60s ribosomal protein
PB.8320.2	GO:0005886	60s ribosomal protein
PB.8320.2	GO:0022625	60s ribosomal protein
PB.8320.2	GO:0006412	60s ribosomal protein
PB.8321.1	GO:0051740	ethylene response sensor 1
PB.8321.1	GO:0018106	ethylene response sensor 1
PB.8321.1	GO:0010105	ethylene response sensor 1
PB.8321.1	GO:0023014	ethylene response sensor 1
PB.8321.1	GO:0005524	ethylene response sensor 1
PB.8321.1	GO:0016020	ethylene response sensor 1
PB.8321.1	GO:0005783	ethylene response sensor 1
PB.8321.1	GO:0000155	ethylene response sensor 1
PB.8324.1	GO:0045239	fumarate hydratase mitochondrial
PB.8324.1	GO:0006979	fumarate hydratase mitochondrial
PB.8324.1	GO:0048868	fumarate hydratase mitochondrial
PB.8324.1	GO:0042128	fumarate hydratase mitochondrial
PB.8324.1	GO:0006106	fumarate hydratase mitochondrial
PB.8324.1	GO:0006099	fumarate hydratase mitochondrial
PB.8324.1	GO:0005829	fumarate hydratase mitochondrial
PB.8324.1	GO:0009651	fumarate hydratase mitochondrial
PB.8324.1	GO:0005739	fumarate hydratase mitochondrial
PB.8324.1	GO:0004333	fumarate hydratase mitochondrial
PB.8324.2	GO:0045239	fumarate hydratase mitochondrial
PB.8324.2	GO:0006979	fumarate hydratase mitochondrial
PB.8324.2	GO:0048868	fumarate hydratase mitochondrial
PB.8324.2	GO:0042128	fumarate hydratase mitochondrial
PB.8324.2	GO:0006106	fumarate hydratase mitochondrial
PB.8324.2	GO:0006099	fumarate hydratase mitochondrial
PB.8324.2	GO:0005829	fumarate hydratase mitochondrial
PB.8324.2	GO:0009651	fumarate hydratase mitochondrial
PB.8324.2	GO:0005739	fumarate hydratase mitochondrial
PB.8324.2	GO:0004333	fumarate hydratase mitochondrial
PB.8324.3	GO:0045239	fumarate hydratase mitochondrial
PB.8324.3	GO:0006979	fumarate hydratase mitochondrial
PB.8324.3	GO:0048868	fumarate hydratase mitochondrial
PB.8324.3	GO:0042128	fumarate hydratase mitochondrial
PB.8324.3	GO:0006106	fumarate hydratase mitochondrial
PB.8324.3	GO:0006099	fumarate hydratase mitochondrial
PB.8324.3	GO:0005829	fumarate hydratase mitochondrial
PB.8324.3	GO:0009651	fumarate hydratase mitochondrial
PB.8324.3	GO:0005739	fumarate hydratase mitochondrial
PB.8324.3	GO:0004333	fumarate hydratase mitochondrial
PB.8325.2	GO:0005743	nicotinamide adenine dinucleotide transporter chloroplastic-like
PB.8325.2	GO:0051724	nicotinamide adenine dinucleotide transporter chloroplastic-like
PB.8325.2	GO:0055085	nicotinamide adenine dinucleotide transporter chloroplastic-like
PB.8325.2	GO:0043132	nicotinamide adenine dinucleotide transporter chloroplastic-like
PB.8325.2	GO:0006839	nicotinamide adenine dinucleotide transporter chloroplastic-like
PB.8325.2	GO:0031969	nicotinamide adenine dinucleotide transporter chloroplastic-like
PB.8325.2	GO:0016021	nicotinamide adenine dinucleotide transporter chloroplastic-like
PB.8329.1	GO:0000911	cellulose synthase-like protein d5
PB.8329.1	GO:0009414	cellulose synthase-like protein d5
PB.8329.1	GO:0009651	cellulose synthase-like protein d5
PB.8329.1	GO:0016021	cellulose synthase-like protein d5
PB.8329.1	GO:0030244	cellulose synthase-like protein d5
PB.8329.1	GO:0051753	cellulose synthase-like protein d5
PB.8329.1	GO:0009965	cellulose synthase-like protein d5
PB.8329.1	GO:0000724	cellulose synthase-like protein d5
PB.8329.1	GO:0000226	cellulose synthase-like protein d5
PB.8329.1	GO:0016760	cellulose synthase-like protein d5
PB.8329.1	GO:0042127	cellulose synthase-like protein d5
PB.8329.1	GO:0010583	cellulose synthase-like protein d5
PB.8329.1	GO:0009832	cellulose synthase-like protein d5
PB.8329.1	GO:0005794	cellulose synthase-like protein d5
PB.8330.1	GO:0016757	probable galacturonosyltransferase-like 7
PB.8331.2	GO:0008152	phosphoglycerate bisphosphoglycerate mutase family protein isoform 1
PB.8331.2	GO:0004619	phosphoglycerate bisphosphoglycerate mutase family protein isoform 1
PB.8334.1	GO:0004707	mitogen-activated protein kinase 19
PB.8334.1	GO:0006468	mitogen-activated protein kinase 19
PB.8334.1	GO:0005524	mitogen-activated protein kinase 19
PB.8334.1	GO:0043622	mitogen-activated protein kinase 19
PB.8334.1	GO:0005737	mitogen-activated protein kinase 19
PB.8334.1	GO:0000165	mitogen-activated protein kinase 19
PB.8334.2	GO:0004707	mitogen-activated protein kinase 19
PB.8334.2	GO:0006468	mitogen-activated protein kinase 19
PB.8334.2	GO:0005524	mitogen-activated protein kinase 19
PB.8334.2	GO:0043622	mitogen-activated protein kinase 19
PB.8334.2	GO:0005737	mitogen-activated protein kinase 19
PB.8334.2	GO:0000165	mitogen-activated protein kinase 19
PB.8334.3	GO:0004707	mitogen-activated protein kinase 19
PB.8334.3	GO:0006468	mitogen-activated protein kinase 19
PB.8334.3	GO:0005524	mitogen-activated protein kinase 19
PB.8334.3	GO:0043622	mitogen-activated protein kinase 19
PB.8334.3	GO:0005737	mitogen-activated protein kinase 19
PB.8334.3	GO:0000165	mitogen-activated protein kinase 19
PB.8334.4	GO:0004707	mitogen-activated protein kinase 19
PB.8334.4	GO:0006468	mitogen-activated protein kinase 19
PB.8334.4	GO:0005524	mitogen-activated protein kinase 19
PB.8334.4	GO:0043622	mitogen-activated protein kinase 19
PB.8334.4	GO:0005737	mitogen-activated protein kinase 19
PB.8334.4	GO:0000165	mitogen-activated protein kinase 19
PB.8335.1	GO:0003700	sh2 domain protein isoform 4
PB.8335.1	GO:0004871	sh2 domain protein isoform 4
PB.8335.1	GO:0007165	sh2 domain protein isoform 4
PB.8335.1	GO:0005634	sh2 domain protein isoform 4
PB.8335.1	GO:0006355	sh2 domain protein isoform 4
PB.8335.2	GO:0003700	sh2 domain protein isoform 1
PB.8335.2	GO:0004871	sh2 domain protein isoform 1
PB.8335.2	GO:0007165	sh2 domain protein isoform 1
PB.8335.2	GO:0005634	sh2 domain protein isoform 1
PB.8335.2	GO:0006355	sh2 domain protein isoform 1
PB.8335.3	GO:0003700	sh2 domain protein isoform 1
PB.8335.3	GO:0004871	sh2 domain protein isoform 1
PB.8335.3	GO:0007165	sh2 domain protein isoform 1
PB.8335.3	GO:0005634	sh2 domain protein isoform 1
PB.8335.3	GO:0006355	sh2 domain protein isoform 1
PB.8335.4	GO:0003700	sh2 domain protein isoform 1
PB.8335.4	GO:0004871	sh2 domain protein isoform 1
PB.8335.4	GO:0007165	sh2 domain protein isoform 1
PB.8335.4	GO:0005634	sh2 domain protein isoform 1
PB.8335.4	GO:0006355	sh2 domain protein isoform 1
PB.8336.1	GO:0006468	receptor-like serine threonine-protein kinase at1g78530
PB.8336.1	GO:0005524	receptor-like serine threonine-protein kinase at1g78530
PB.8336.1	GO:0004674	receptor-like serine threonine-protein kinase at1g78530
PB.8337.2	GO:0008299	solanesyl diphosphate synthase 1
PB.8337.2	GO:0000010	solanesyl diphosphate synthase 1
PB.8337.2	GO:0015979	solanesyl diphosphate synthase 1
PB.834.2	GO:0008270	protein binding
PB.8340.1	GO:0003735	60s ribosomal protein l18a-1
PB.8340.1	GO:0005886	60s ribosomal protein l18a-1
PB.8340.1	GO:0022625	60s ribosomal protein l18a-1
PB.8340.1	GO:0006412	60s ribosomal protein l18a-1
PB.8343.1	GO:0003676	alba dna rna-binding protein isoform 2
PB.8344.1	GO:0009753	cop9 signalosome complex subunit 8-like
PB.8344.1	GO:0010387	cop9 signalosome complex subunit 8-like
PB.8344.1	GO:0009640	cop9 signalosome complex subunit 8-like
PB.8344.1	GO:0006626	cop9 signalosome complex subunit 8-like
PB.8344.1	GO:0010388	cop9 signalosome complex subunit 8-like
PB.8344.1	GO:0004222	cop9 signalosome complex subunit 8-like
PB.8344.1	GO:0008180	cop9 signalosome complex subunit 8-like
PB.8344.1	GO:0000085	cop9 signalosome complex subunit 8-like
PB.8345.1	GO:0006952	disease resistance rpp13-like protein 1
PB.8345.1	GO:0043531	disease resistance rpp13-like protein 1
PB.8345.1	GO:0004721	disease resistance rpp13-like protein 1
PB.8346.1	GO:0016740	acyl- --sterol o-acyltransferase 1-like
PB.8347.1	GO:0016746	acyl- --sterol o-acyltransferase 1-like
PB.8350.1	GO:0008757	methyltransferase-like protein 13 isoform x1
PB.8350.1	GO:0032259	methyltransferase-like protein 13 isoform x1
PB.8350.2	GO:0008757	methyltransferase-like protein 13
PB.8350.2	GO:0032259	methyltransferase-like protein 13
PB.8350.3	GO:0008757	methyltransferase-like protein 13 isoform x1
PB.8350.3	GO:0032259	methyltransferase-like protein 13 isoform x1
PB.8350.5	GO:0008757	methyltransferase-like protein 13
PB.8350.5	GO:0032259	methyltransferase-like protein 13
PB.8353.1	GO:0009987	arm repeat superfamily isoform 2
PB.8354.1	GO:0000225	n-acetylglucosaminyl-phosphatidylinositol de-n-acetylase-like isoform x1
PB.8356.1	GO:0048040	udp-d-apiose udp-d-xylose synthase 2
PB.8356.1	GO:0051287	udp-d-apiose udp-d-xylose synthase 2
PB.8356.1	GO:0009226	udp-d-apiose udp-d-xylose synthase 2
PB.8356.1	GO:0048046	udp-d-apiose udp-d-xylose synthase 2
PB.8356.2	GO:0048040	udp-d-apiose udp-d-xylose synthase 2
PB.8356.2	GO:0051287	udp-d-apiose udp-d-xylose synthase 2
PB.8356.2	GO:0009226	udp-d-apiose udp-d-xylose synthase 2
PB.8356.2	GO:0048046	udp-d-apiose udp-d-xylose synthase 2
PB.8356.3	GO:0044237	udp-d-apiose udp-d-xylose synthase 2
PB.8356.3	GO:0048040	udp-d-apiose udp-d-xylose synthase 2
PB.8356.3	GO:0050662	udp-d-apiose udp-d-xylose synthase 2
PB.8356.4	GO:0044237	udp-d-apiose udp-d-xylose synthase 2
PB.8356.4	GO:0050662	udp-d-apiose udp-d-xylose synthase 2
PB.8356.4	GO:0003824	udp-d-apiose udp-d-xylose synthase 2
PB.8356.5	GO:0048040	udp-d-apiose udp-d-xylose synthase 2
PB.8356.5	GO:0051287	udp-d-apiose udp-d-xylose synthase 2
PB.8356.5	GO:0009226	udp-d-apiose udp-d-xylose synthase 2
PB.8356.5	GO:0048046	udp-d-apiose udp-d-xylose synthase 2
PB.8356.6	GO:0044237	udp-d-apiose udp-d-xylose synthase 2-like
PB.8356.6	GO:0050662	udp-d-apiose udp-d-xylose synthase 2-like
PB.8356.6	GO:0003824	udp-d-apiose udp-d-xylose synthase 2-like
PB.8358.1	GO:0008565	ap-2 complex subunit alpha-1-like
PB.8358.1	GO:0016192	ap-2 complex subunit alpha-1-like
PB.8358.1	GO:0006886	ap-2 complex subunit alpha-1-like
PB.8358.1	GO:0030131	ap-2 complex subunit alpha-1-like
PB.8358.2	GO:0008565	adaptin family protein
PB.8358.2	GO:0016192	adaptin family protein
PB.8358.2	GO:0006886	adaptin family protein
PB.8358.2	GO:0030131	adaptin family protein
PB.8358.4	GO:0008565	ap-2 complex subunit alpha-1-like
PB.8358.4	GO:0016192	ap-2 complex subunit alpha-1-like
PB.8358.4	GO:0006886	ap-2 complex subunit alpha-1-like
PB.8358.4	GO:0030131	ap-2 complex subunit alpha-1-like
PB.8358.5	GO:0008565	ap-2 complex subunit alpha-1-like
PB.8358.5	GO:0016192	ap-2 complex subunit alpha-1-like
PB.8358.5	GO:0006886	ap-2 complex subunit alpha-1-like
PB.8358.5	GO:0030131	ap-2 complex subunit alpha-1-like
PB.8358.6	GO:0008565	ap-2 complex subunit alpha-1-like
PB.8358.6	GO:0016192	ap-2 complex subunit alpha-1-like
PB.8358.6	GO:0006886	ap-2 complex subunit alpha-1-like
PB.8358.6	GO:0030131	ap-2 complex subunit alpha-1-like
PB.8359.1	GO:0008270	uncharacterized protein loc100243147
PB.836.1	GO:0008270	protein rmd5 homolog a-like isoform x2
PB.836.2	GO:0008270	protein rmd5 homolog a-like isoform x2
PB.836.3	GO:0008270	protein rmd5 homolog a-like isoform x2
PB.8361.1	GO:0016021	gaba transporter 1
PB.8361.1	GO:0015185	gaba transporter 1
PB.8361.1	GO:0015812	gaba transporter 1
PB.8363.2	GO:0016760	glucomannan 4-beta-mannosyltransferase 2-like
PB.8363.2	GO:0051753	glucomannan 4-beta-mannosyltransferase 2-like
[truncated: 72,437 more rows]
